# Supplementary material for: Computer-Aided Discovery of Small Molecule Inhibitors of Thymocyte Selection-Associated High Mobility Group Box Protein (TOX) as Potential Therapeutics for Cutaneous T-Cell Lymphomas
Source: Molecules. 2019 Sep 24;24(19):3459. doi: 10.3390/molecules24193459 (PMC6803922; doi:10.3390/molecules24193459)
Supplement: Supplementary file 1 [file molecules-24-03459-s001.zip]

Archive with 20 entries (20 files):
- 2CO9-190010.pdb
- 2CO9-190301.pdb
- 2CO9-190322.pdb
- 2CO9-190323.pdb
- 2CO9-190325.pdb
- 2CO9-190327.pdb
- 2CO9-190339.pdb
- 2CO9-190341.pdb
- 2CO9-190343.pdb
- 2CO9-190349.pdb
- 2CO9-190350.pdb
- 2CO9-190354.pdb
- 2CO9-190358.pdb
- 2CO9-190410.pdb
- 2CO9-190414.pdb
- 2CO9-190441.pdb
- 2CO9-190444.pdb
- 2CO9-190447.pdb
- Supplementary_Table_S1_revised.xlsx
- Supplementry_Tables_S2_S3.docx
