# Supplementary material for: Computer-Aided Discovery of Small Molecule Inhibitors of Thymocyte Selection-Associated High Mobility Group Box Protein (TOX) as Potential Therapeutics for Cutaneous T-Cell Lymphomas
Source: Molecules. 2019 Sep 24;24(19):3459. doi: 10.3390/molecules24193459 (PMC6803922; doi:10.3390/molecules24193459)
Supplement: Supplementary file 1 [file molecules-24-03459-s001.zip › 2CO9-190447.pdb]

HEADER    DNA BINDING PROTEIN/DNA                                     
REMARK  99                                                                      
REMARK  99 MOE v2019.01 (Chemical Computing Group ULC) Thu Aug 29 16:12:17 2019 
HELIX    1   1 ALA A  267  GLN A  282  1               Generated by MOE   16
HELIX    2   2 PHE A  288  TRP A  299  1               Generated by MOE   12
HELIX    3   3 GLU A  304  LEU A  332  1               Generated by MOE   29
ATOM      1  N   LYS A 251      20.012  16.377  -3.169  1.00  0.00           N1+
ATOM      2  CA  LYS A 251      19.718  16.632  -1.716  1.00  0.00           C  
ATOM      3  C   LYS A 251      18.667  15.599  -1.276  1.00  0.00           C  
ATOM      4  O   LYS A 251      17.743  15.972  -0.551  1.00  0.00           O  
ATOM      5  CB  LYS A 251      19.247  18.080  -1.475  1.00  0.00           C  
ATOM      6  CG  LYS A 251      20.334  19.117  -1.738  1.00  0.00           C  
ATOM      7  CD  LYS A 251      19.744  20.510  -1.949  1.00  0.00           C  
ATOM      8  CE  LYS A 251      20.811  21.487  -2.444  1.00  0.00           C  
ATOM      9  NZ  LYS A 251      20.226  22.801  -2.750  1.00  0.00           N1+
ATOM     10  H1  LYS A 251      20.699  17.048  -3.482  1.00  0.00           H  
ATOM     11  H2  LYS A 251      20.381  15.445  -3.289  1.00  0.00           H  
ATOM     12  H3  LYS A 251      19.163  16.493  -3.705  1.00  0.00           H  
ATOM     13  HA  LYS A 251      20.654  16.435  -1.192  1.00  0.00           H  
ATOM     14  HB2 LYS A 251      18.379  18.281  -2.108  1.00  0.00           H  
ATOM     15  HB3 LYS A 251      18.907  18.221  -0.446  1.00  0.00           H  
ATOM     16  HG2 LYS A 251      21.041  19.131  -0.908  1.00  0.00           H  
ATOM     17  HG3 LYS A 251      20.909  18.840  -2.622  1.00  0.00           H  
ATOM     18  HD2 LYS A 251      18.926  20.466  -2.669  1.00  0.00           H  
ATOM     19  HD3 LYS A 251      19.316  20.872  -1.013  1.00  0.00           H  
ATOM     20  HE2 LYS A 251      21.594  21.611  -1.695  1.00  0.00           H  
ATOM     21  HE3 LYS A 251      21.286  21.107  -3.350  1.00  0.00           H  
ATOM     22  HZ1 LYS A 251      19.806  23.188  -1.917  1.00  0.00           H  
ATOM     23  HZ2 LYS A 251      20.950  23.424  -3.078  1.00  0.00           H  
ATOM     24  HZ3 LYS A 251      19.521  22.701  -3.467  1.00  0.00           H  
ATOM     25  N   LYS A 252      18.843  14.314  -1.642  1.00  0.00           N  
ATOM     26  CA  LYS A 252      17.984  13.191  -1.256  1.00  0.00           C  
ATOM     27  C   LYS A 252      16.635  13.250  -1.982  1.00  0.00           C  
ATOM     28  O   LYS A 252      16.351  12.370  -2.791  1.00  0.00           O  
ATOM     29  CB  LYS A 252      17.808  13.093   0.283  1.00  0.00           C  
ATOM     30  CG  LYS A 252      19.134  13.296   1.033  1.00  0.00           C  
ATOM     31  CD  LYS A 252      19.062  13.016   2.527  1.00  0.00           C  
ATOM     32  CE  LYS A 252      20.455  13.167   3.150  1.00  0.00           C  
ATOM     33  NZ  LYS A 252      20.418  12.972   4.605  1.00  0.00           N1+
ATOM     34  H   LYS A 252      19.643  14.057  -2.199  1.00  0.00           H  
ATOM     35  HA  LYS A 252      18.495  12.287  -1.591  1.00  0.00           H  
ATOM     36  HB2 LYS A 252      17.093  13.826   0.658  1.00  0.00           H  
ATOM     37  HB3 LYS A 252      17.382  12.119   0.529  1.00  0.00           H  
ATOM     38  HG2 LYS A 252      19.890  12.650   0.585  1.00  0.00           H  
ATOM     39  HG3 LYS A 252      19.500  14.315   0.918  1.00  0.00           H  
ATOM     40  HD2 LYS A 252      18.361  13.707   2.998  1.00  0.00           H  
ATOM     41  HD3 LYS A 252      18.679  12.009   2.701  1.00  0.00           H  
ATOM     42  HE2 LYS A 252      21.149  12.445   2.717  1.00  0.00           H  
ATOM     43  HE3 LYS A 252      20.857  14.161   2.948  1.00  0.00           H  
ATOM     44  HZ1 LYS A 252      20.078  12.045   4.817  1.00  0.00           H  
ATOM     45  HZ2 LYS A 252      21.348  13.081   4.984  1.00  0.00           H  
ATOM     46  HZ3 LYS A 252      19.806  13.658   5.024  1.00  0.00           H  
ATOM     47  N   LYS A 253      15.839  14.296  -1.687  1.00  0.00           N  
ATOM     48  CA  LYS A 253      14.510  14.580  -2.233  1.00  0.00           C  
ATOM     49  C   LYS A 253      13.433  13.643  -1.632  1.00  0.00           C  
ATOM     50  O   LYS A 253      12.257  13.769  -1.955  1.00  0.00           O  
ATOM     51  CB  LYS A 253      14.573  14.529  -3.786  1.00  0.00           C  
ATOM     52  CG  LYS A 253      13.758  15.584  -4.546  1.00  0.00           C  
ATOM     53  CD  LYS A 253      12.243  15.485  -4.348  1.00  0.00           C  
ATOM     54  CE  LYS A 253      11.434  16.302  -5.359  1.00  0.00           C  
ATOM     55  NZ  LYS A 253      11.198  15.547  -6.601  1.00  0.00           N1+
ATOM     56  H   LYS A 253      16.188  14.980  -1.028  1.00  0.00           H  
ATOM     57  HA  LYS A 253      14.258  15.594  -1.920  1.00  0.00           H  
ATOM     58  HB2 LYS A 253      15.600  14.712  -4.107  1.00  0.00           H  
ATOM     59  HB3 LYS A 253      14.336  13.528  -4.152  1.00  0.00           H  
ATOM     60  HG2 LYS A 253      14.097  16.580  -4.259  1.00  0.00           H  
ATOM     61  HG3 LYS A 253      13.986  15.488  -5.608  1.00  0.00           H  
ATOM     62  HD2 LYS A 253      11.923  14.443  -4.381  1.00  0.00           H  
ATOM     63  HD3 LYS A 253      11.997  15.861  -3.354  1.00  0.00           H  
ATOM     64  HE2 LYS A 253      10.455  16.530  -4.936  1.00  0.00           H  
ATOM     65  HE3 LYS A 253      11.916  17.256  -5.575  1.00  0.00           H  
ATOM     66  HZ1 LYS A 253      10.713  14.687  -6.388  1.00  0.00           H  
ATOM     67  HZ2 LYS A 253      10.636  16.102  -7.231  1.00  0.00           H  
ATOM     68  HZ3 LYS A 253      12.083  15.335  -7.039  1.00  0.00           H  
ATOM     69  N   LYS A 254      13.845  12.721  -0.755  1.00  0.00           N  
ATOM     70  CA  LYS A 254      13.007  11.696  -0.167  1.00  0.00           C  
ATOM     71  C   LYS A 254      13.523  11.498   1.252  1.00  0.00           C  
ATOM     72  O   LYS A 254      14.410  10.664   1.449  1.00  0.00           O  
ATOM     73  CB  LYS A 254      13.126  10.425  -1.034  1.00  0.00           C  
ATOM     74  CG  LYS A 254      12.313   9.208  -0.559  1.00  0.00           C  
ATOM     75  CD  LYS A 254      10.861   9.211  -1.059  1.00  0.00           C  
ATOM     76  CE  LYS A 254      10.233   7.809  -1.037  1.00  0.00           C  
ATOM     77  NZ  LYS A 254      10.828   6.929  -2.061  1.00  0.00           N1+
ATOM     78  H   LYS A 254      14.825  12.674  -0.518  1.00  0.00           H  
ATOM     79  HA  LYS A 254      11.962  12.012  -0.121  1.00  0.00           H  
ATOM     80  HB2 LYS A 254      12.866  10.654  -2.068  1.00  0.00           H  
ATOM     81  HB3 LYS A 254      14.177  10.131  -1.075  1.00  0.00           H  
ATOM     82  HG2 LYS A 254      12.823   8.316  -0.923  1.00  0.00           H  
ATOM     83  HG3 LYS A 254      12.323   9.113   0.528  1.00  0.00           H  
ATOM     84  HD2 LYS A 254      10.272   9.870  -0.419  1.00  0.00           H  
ATOM     85  HD3 LYS A 254      10.795   9.630  -2.063  1.00  0.00           H  
ATOM     86  HE2 LYS A 254      10.348   7.354  -0.053  1.00  0.00           H  
ATOM     87  HE3 LYS A 254       9.163   7.882  -1.232  1.00  0.00           H  
ATOM     88  HZ1 LYS A 254      11.818   6.830  -1.883  1.00  0.00           H  
ATOM     89  HZ2 LYS A 254      10.388   6.021  -2.018  1.00  0.00           H  
ATOM     90  HZ3 LYS A 254      10.686   7.330  -2.977  1.00  0.00           H  
ATOM     91  N   LYS A 255      12.979  12.284   2.201  1.00  0.00           N  
ATOM     92  CA  LYS A 255      13.289  12.199   3.633  1.00  0.00           C  
ATOM     93  C   LYS A 255      13.292  10.745   4.104  1.00  0.00           C  
ATOM     94  O   LYS A 255      12.299  10.066   3.852  1.00  0.00           O  
ATOM     95  CB  LYS A 255      12.243  12.975   4.456  1.00  0.00           C  
ATOM     96  CG  LYS A 255      12.238  14.490   4.203  1.00  0.00           C  
ATOM     97  CD  LYS A 255      11.771  15.291   5.432  1.00  0.00           C  
ATOM     98  CE  LYS A 255      10.294  15.105   5.812  1.00  0.00           C  
ATOM     99  NZ  LYS A 255       9.406  15.886   4.935  1.00  0.00           N1+
ATOM    100  H   LYS A 255      12.262  12.946   1.943  1.00  0.00           H  
ATOM    101  HA  LYS A 255      14.277  12.634   3.791  1.00  0.00           H  
ATOM    102  HB2 LYS A 255      11.241  12.572   4.296  1.00  0.00           H  
ATOM    103  HB3 LYS A 255      12.466  12.807   5.511  1.00  0.00           H  
ATOM    104  HG2 LYS A 255      13.244  14.819   3.942  1.00  0.00           H  
ATOM    105  HG3 LYS A 255      11.614  14.723   3.339  1.00  0.00           H  
ATOM    106  HD2 LYS A 255      12.390  15.018   6.288  1.00  0.00           H  
ATOM    107  HD3 LYS A 255      11.975  16.349   5.264  1.00  0.00           H  
ATOM    108  HE2 LYS A 255      10.005  14.054   5.802  1.00  0.00           H  
ATOM    109  HE3 LYS A 255      10.138  15.463   6.830  1.00  0.00           H  
ATOM    110  HZ1 LYS A 255       9.505  15.564   3.983  1.00  0.00           H  
ATOM    111  HZ2 LYS A 255       8.448  15.764   5.232  1.00  0.00           H  
ATOM    112  HZ3 LYS A 255       9.652  16.864   4.988  1.00  0.00           H  
ATOM    113  N   LYS A 256      14.415  10.300   4.701  1.00  0.00           N  
ATOM    114  CA  LYS A 256      14.659   8.917   5.124  1.00  0.00           C  
ATOM    115  C   LYS A 256      13.434   8.327   5.832  1.00  0.00           C  
ATOM    116  O   LYS A 256      12.984   8.889   6.831  1.00  0.00           O  
ATOM    117  CB  LYS A 256      15.889   8.853   6.061  1.00  0.00           C  
ATOM    118  CG  LYS A 256      16.954   7.819   5.653  1.00  0.00           C  
ATOM    119  CD  LYS A 256      17.997   8.383   4.668  1.00  0.00           C  
ATOM    120  CE  LYS A 256      17.866   7.874   3.227  1.00  0.00           C  
ATOM    121  NZ  LYS A 256      18.420   6.517   3.081  1.00  0.00           N1+
ATOM    122  H   LYS A 256      15.178  10.944   4.848  1.00  0.00           H  
ATOM    123  HA  LYS A 256      14.854   8.343   4.216  1.00  0.00           H  
ATOM    124  HB2 LYS A 256      16.352   9.835   6.166  1.00  0.00           H  
ATOM    125  HB3 LYS A 256      15.578   8.616   7.080  1.00  0.00           H  
ATOM    126  HG2 LYS A 256      17.477   7.497   6.555  1.00  0.00           H  
ATOM    127  HG3 LYS A 256      16.482   6.918   5.258  1.00  0.00           H  
ATOM    128  HD2 LYS A 256      17.939   9.472   4.642  1.00  0.00           H  
ATOM    129  HD3 LYS A 256      18.999   8.166   5.042  1.00  0.00           H  
ATOM    130  HE2 LYS A 256      16.827   7.894   2.896  1.00  0.00           H  
ATOM    131  HE3 LYS A 256      18.424   8.529   2.558  1.00  0.00           H  
ATOM    132  HZ1 LYS A 256      17.906   5.876   3.669  1.00  0.00           H  
ATOM    133  HZ2 LYS A 256      18.341   6.222   2.118  1.00  0.00           H  
ATOM    134  HZ3 LYS A 256      19.393   6.514   3.353  1.00  0.00           H  
ATOM    135  N   ASP A 257      12.884   7.265   5.242  1.00  0.00           N  
ATOM    136  CA  ASP A 257      11.602   6.692   5.625  1.00  0.00           C  
ATOM    137  C   ASP A 257      11.800   5.189   5.849  1.00  0.00           C  
ATOM    138  O   ASP A 257      12.486   4.548   5.048  1.00  0.00           O  
ATOM    139  CB  ASP A 257      10.444   6.967   4.622  1.00  0.00           C  
ATOM    140  CG  ASP A 257      10.833   7.423   3.208  1.00  0.00           C  
ATOM    141  OD1 ASP A 257      11.839   6.907   2.670  1.00  0.00           O  
ATOM    142  OD2 ASP A 257      10.064   8.235   2.649  1.00  0.00           O1-
ATOM    143  H   ASP A 257      13.277   6.898   4.386  1.00  0.00           H  
ATOM    144  HA  ASP A 257      11.309   7.163   6.560  1.00  0.00           H  
ATOM    145  HB2 ASP A 257       9.786   6.101   4.525  1.00  0.00           H  
ATOM    146  HB3 ASP A 257       9.832   7.760   5.054  1.00  0.00           H  
ATOM    147  N   PRO A 258      11.196   4.647   6.930  1.00  0.00           N  
ATOM    148  CA  PRO A 258      11.261   3.210   7.216  1.00  0.00           C  
ATOM    149  C   PRO A 258      10.482   2.372   6.192  1.00  0.00           C  
ATOM    150  O   PRO A 258       9.777   2.900   5.330  1.00  0.00           O  
ATOM    151  CB  PRO A 258      10.666   3.103   8.629  1.00  0.00           C  
ATOM    152  CG  PRO A 258       9.671   4.246   8.706  1.00  0.00           C  
ATOM    153  CD  PRO A 258      10.356   5.345   7.908  1.00  0.00           C  
ATOM    154  HA  PRO A 258      12.299   2.869   7.224  1.00  0.00           H  
ATOM    155  HB2 PRO A 258      10.204   2.139   8.850  1.00  0.00           H  
ATOM    156  HB3 PRO A 258      11.457   3.258   9.365  1.00  0.00           H  
ATOM    157  HG2 PRO A 258       8.747   3.953   8.205  1.00  0.00           H  
ATOM    158  HG3 PRO A 258       9.421   4.541   9.726  1.00  0.00           H  
ATOM    159  HD2 PRO A 258       9.614   6.000   7.449  1.00  0.00           H  
ATOM    160  HD3 PRO A 258      10.997   5.943   8.559  1.00  0.00           H  
ATOM    161  N   ASN A 259      10.640   1.056   6.327  1.00  0.00           N  
ATOM    162  CA  ASN A 259       9.971   0.059   5.495  1.00  0.00           C  
ATOM    163  C   ASN A 259       8.615  -0.283   6.118  1.00  0.00           C  
ATOM    164  O   ASN A 259       8.134   0.491   6.949  1.00  0.00           O  
ATOM    165  CB  ASN A 259      10.842  -1.208   5.329  1.00  0.00           C  
ATOM    166  CG  ASN A 259      12.342  -0.929   5.357  1.00  0.00           C  
ATOM    167  OD1 ASN A 259      12.973  -1.129   6.392  1.00  0.00           O  
ATOM    168  ND2 ASN A 259      12.899  -0.421   4.258  1.00  0.00           N  
ATOM    169  H   ASN A 259      11.233   0.697   7.061  1.00  0.00           H  
ATOM    170  HA  ASN A 259       9.723   0.439   4.503  1.00  0.00           H  
ATOM    171  HB2 ASN A 259      10.673  -1.868   6.178  1.00  0.00           H  
ATOM    172  HB3 ASN A 259      10.567  -1.773   4.437  1.00  0.00           H  
ATOM    173 HD21 ASN A 259      12.342  -0.241   3.436  1.00  0.00           H  
ATOM    174 HD22 ASN A 259      13.884  -0.202   4.249  1.00  0.00           H  
ATOM    175  N   GLU A 260       8.036  -1.435   5.729  1.00  0.00           N  
ATOM    176  CA  GLU A 260       6.771  -1.972   6.234  1.00  0.00           C  
ATOM    177  C   GLU A 260       5.583  -1.066   5.835  1.00  0.00           C  
ATOM    178  O   GLU A 260       5.662   0.157   5.956  1.00  0.00           O  
ATOM    179  CB  GLU A 260       6.860  -2.160   7.773  1.00  0.00           C  
ATOM    180  CG  GLU A 260       5.572  -2.638   8.487  1.00  0.00           C  
ATOM    181  CD  GLU A 260       5.297  -1.936   9.821  1.00  0.00           C  
ATOM    182  OE1 GLU A 260       5.836  -0.830  10.049  1.00  0.00           O  
ATOM    183  OE2 GLU A 260       4.503  -2.513  10.591  1.00  0.00           O1-
ATOM    184  H   GLU A 260       8.507  -2.011   5.046  1.00  0.00           H  
ATOM    185  HA  GLU A 260       6.684  -2.946   5.763  1.00  0.00           H  
ATOM    186  HB2 GLU A 260       7.659  -2.859   8.003  1.00  0.00           H  
ATOM    187  HB3 GLU A 260       7.218  -1.248   8.233  1.00  0.00           H  
ATOM    188  HG2 GLU A 260       4.677  -2.497   7.893  1.00  0.00           H  
ATOM    189  HG3 GLU A 260       5.636  -3.714   8.658  1.00  0.00           H  
ATOM    190  N   PRO A 261       4.465  -1.661   5.383  1.00  0.00           N  
ATOM    191  CA  PRO A 261       3.257  -0.869   5.121  1.00  0.00           C  
ATOM    192  C   PRO A 261       2.678  -0.247   6.407  1.00  0.00           C  
ATOM    193  O   PRO A 261       2.747  -0.850   7.479  1.00  0.00           O  
ATOM    194  CB  PRO A 261       2.322  -1.880   4.459  1.00  0.00           C  
ATOM    195  CG  PRO A 261       2.736  -3.218   5.032  1.00  0.00           C  
ATOM    196  CD  PRO A 261       4.243  -3.090   5.167  1.00  0.00           C  
ATOM    197  HA  PRO A 261       3.481  -0.070   4.410  1.00  0.00           H  
ATOM    198  HB2 PRO A 261       1.268  -1.657   4.600  1.00  0.00           H  
ATOM    199  HB3 PRO A 261       2.502  -1.879   3.383  1.00  0.00           H  
ATOM    200  HG2 PRO A 261       2.301  -3.343   6.022  1.00  0.00           H  
ATOM    201  HG3 PRO A 261       2.424  -4.036   4.390  1.00  0.00           H  
ATOM    202  HD2 PRO A 261       4.620  -3.724   5.967  1.00  0.00           H  
ATOM    203  HD3 PRO A 261       4.736  -3.382   4.239  1.00  0.00           H  
ATOM    204  N   GLN A 262       2.133   0.963   6.263  1.00  0.00           N  
ATOM    205  CA  GLN A 262       1.469   1.691   7.337  1.00  0.00           C  
ATOM    206  C   GLN A 262      -0.038   1.654   7.121  1.00  0.00           C  
ATOM    207  O   GLN A 262      -0.491   1.817   5.985  1.00  0.00           O  
ATOM    208  CB  GLN A 262       1.991   3.139   7.358  1.00  0.00           C  
ATOM    209  CG  GLN A 262       3.113   3.369   8.393  1.00  0.00           C  
ATOM    210  CD  GLN A 262       2.635   4.179   9.599  1.00  0.00           C  
ATOM    211  OE1 GLN A 262       2.643   3.699  10.729  1.00  0.00           O  
ATOM    212  NE2 GLN A 262       2.219   5.425   9.359  1.00  0.00           N  
ATOM    213  H   GLN A 262       2.116   1.400   5.353  1.00  0.00           H  
ATOM    214  HA  GLN A 262       1.672   1.227   8.305  1.00  0.00           H  
ATOM    215  HB2 GLN A 262       2.368   3.406   6.370  1.00  0.00           H  
ATOM    216  HB3 GLN A 262       1.169   3.840   7.520  1.00  0.00           H  
ATOM    217  HG2 GLN A 262       3.563   2.430   8.719  1.00  0.00           H  
ATOM    218  HG3 GLN A 262       3.921   3.932   7.924  1.00  0.00           H  
ATOM    219 HE21 GLN A 262       2.229   5.796   8.421  1.00  0.00           H  
ATOM    220 HE22 GLN A 262       1.896   6.004  10.120  1.00  0.00           H  
ATOM    221  N   LYS A 263      -0.780   1.470   8.226  1.00  0.00           N  
ATOM    222  CA  LYS A 263      -2.237   1.417   8.221  1.00  0.00           C  
ATOM    223  C   LYS A 263      -2.827   2.694   7.603  1.00  0.00           C  
ATOM    224  O   LYS A 263      -2.363   3.785   7.940  1.00  0.00           O  
ATOM    225  CB  LYS A 263      -2.766   1.210   9.656  1.00  0.00           C  
ATOM    226  CG  LYS A 263      -4.239   0.762   9.669  1.00  0.00           C  
ATOM    227  CD  LYS A 263      -4.833   0.530  11.058  1.00  0.00           C  
ATOM    228  CE  LYS A 263      -6.118  -0.308  10.962  1.00  0.00           C  
ATOM    229  NZ  LYS A 263      -7.060   0.009  12.044  1.00  0.00           N1+
ATOM    230  H   LYS A 263      -0.328   1.355   9.122  1.00  0.00           H  
ATOM    231  HA  LYS A 263      -2.471   0.555   7.612  1.00  0.00           H  
ATOM    232  HB2 LYS A 263      -2.173   0.442  10.153  1.00  0.00           H  
ATOM    233  HB3 LYS A 263      -2.635   2.116  10.249  1.00  0.00           H  
ATOM    234  HG2 LYS A 263      -4.861   1.498   9.158  1.00  0.00           H  
ATOM    235  HG3 LYS A 263      -4.334  -0.160   9.103  1.00  0.00           H  
ATOM    236  HD2 LYS A 263      -4.110   0.034  11.706  1.00  0.00           H  
ATOM    237  HD3 LYS A 263      -5.044   1.499  11.514  1.00  0.00           H  
ATOM    238  HE2 LYS A 263      -6.640  -0.095  10.027  1.00  0.00           H  
ATOM    239  HE3 LYS A 263      -5.884  -1.374  10.959  1.00  0.00           H  
ATOM    240  HZ1 LYS A 263      -7.894  -0.552  11.946  1.00  0.00           H  
ATOM    241  HZ2 LYS A 263      -6.627  -0.189  12.935  1.00  0.00           H  
ATOM    242  HZ3 LYS A 263      -7.306   0.988  12.002  1.00  0.00           H  
ATOM    243  N   PRO A 264      -3.802   2.541   6.685  1.00  0.00           N  
ATOM    244  CA  PRO A 264      -4.438   3.691   6.043  1.00  0.00           C  
ATOM    245  C   PRO A 264      -5.240   4.509   7.046  1.00  0.00           C  
ATOM    246  O   PRO A 264      -5.791   3.977   8.012  1.00  0.00           O  
ATOM    247  CB  PRO A 264      -5.347   3.081   4.981  1.00  0.00           C  
ATOM    248  CG  PRO A 264      -5.662   1.712   5.523  1.00  0.00           C  
ATOM    249  CD  PRO A 264      -4.395   1.292   6.227  1.00  0.00           C  
ATOM    250  HA  PRO A 264      -3.683   4.321   5.569  1.00  0.00           H  
ATOM    251  HB2 PRO A 264      -6.246   3.663   4.768  1.00  0.00           H  
ATOM    252  HB3 PRO A 264      -4.791   2.989   4.048  1.00  0.00           H  
ATOM    253  HG2 PRO A 264      -6.505   1.749   6.215  1.00  0.00           H  
ATOM    254  HG3 PRO A 264      -5.866   1.041   4.714  1.00  0.00           H  
ATOM    255  HD2 PRO A 264      -4.616   0.564   7.002  1.00  0.00           H  
ATOM    256  HD3 PRO A 264      -3.698   0.845   5.519  1.00  0.00           H  
ATOM    257  N   VAL A 265      -5.260   5.810   6.778  1.00  0.00           N  
ATOM    258  CA  VAL A 265      -5.976   6.781   7.575  1.00  0.00           C  
ATOM    259  C   VAL A 265      -7.502   6.571   7.454  1.00  0.00           C  
ATOM    260  O   VAL A 265      -7.972   5.968   6.485  1.00  0.00           O  
ATOM    261  CB  VAL A 265      -5.582   8.196   7.097  1.00  0.00           C  
ATOM    262  CG1 VAL A 265      -4.062   8.421   7.083  1.00  0.00           C  
ATOM    263  CG2 VAL A 265      -6.165   8.587   5.738  1.00  0.00           C  
ATOM    264  H   VAL A 265      -4.775   6.166   5.968  1.00  0.00           H  
ATOM    265  HA  VAL A 265      -5.686   6.661   8.621  1.00  0.00           H  
ATOM    266  HB  VAL A 265      -5.947   8.877   7.853  1.00  0.00           H  
ATOM    267 HG11 VAL A 265      -3.825   9.469   6.894  1.00  0.00           H  
ATOM    268 HG12 VAL A 265      -3.617   8.156   8.042  1.00  0.00           H  
ATOM    269 HG13 VAL A 265      -3.567   7.832   6.311  1.00  0.00           H  
ATOM    270 HG21 VAL A 265      -5.819   9.574   5.438  1.00  0.00           H  
ATOM    271 HG22 VAL A 265      -5.858   7.889   4.959  1.00  0.00           H  
ATOM    272 HG23 VAL A 265      -7.246   8.597   5.765  1.00  0.00           H  
ATOM    273  N   SER A 266      -8.248   7.081   8.444  1.00  0.00           N  
ATOM    274  CA  SER A 266      -9.708   6.992   8.501  1.00  0.00           C  
ATOM    275  C   SER A 266     -10.393   7.771   7.353  1.00  0.00           C  
ATOM    276  O   SER A 266      -9.706   8.399   6.553  1.00  0.00           O  
ATOM    277  CB  SER A 266     -10.156   7.443   9.905  1.00  0.00           C  
ATOM    278  OG  SER A 266     -11.292   6.714  10.318  1.00  0.00           O  
ATOM    279  H   SER A 266      -7.798   7.563   9.208  1.00  0.00           H  
ATOM    280  HA  SER A 266      -9.946   5.936   8.387  1.00  0.00           H  
ATOM    281  HB2 SER A 266      -9.376   7.253  10.644  1.00  0.00           H  
ATOM    282  HB3 SER A 266     -10.363   8.514   9.938  1.00  0.00           H  
ATOM    283  HG  SER A 266     -11.530   6.994  11.206  1.00  0.00           H  
ATOM    284  N   ALA A 267     -11.731   7.721   7.265  1.00  0.00           N  
ATOM    285  CA  ALA A 267     -12.500   8.383   6.203  1.00  0.00           C  
ATOM    286  C   ALA A 267     -12.250   9.894   6.100  1.00  0.00           C  
ATOM    287  O   ALA A 267     -11.770  10.361   5.069  1.00  0.00           O  
ATOM    288  CB  ALA A 267     -13.988   8.126   6.429  1.00  0.00           C  
ATOM    289  H   ALA A 267     -12.256   7.207   7.958  1.00  0.00           H  
ATOM    290  HA  ALA A 267     -12.210   7.928   5.254  1.00  0.00           H  
ATOM    291  HB1 ALA A 267     -14.569   8.472   5.576  1.00  0.00           H  
ATOM    292  HB2 ALA A 267     -14.184   7.067   6.576  1.00  0.00           H  
ATOM    293  HB3 ALA A 267     -14.357   8.640   7.317  1.00  0.00           H  
ATOM    294  N   TYR A 268     -12.520  10.621   7.196  1.00  0.00           N  
ATOM    295  CA  TYR A 268     -12.200  12.042   7.330  1.00  0.00           C  
ATOM    296  C   TYR A 268     -10.723  12.355   7.043  1.00  0.00           C  
ATOM    297  O   TYR A 268     -10.423  13.360   6.400  1.00  0.00           O  
ATOM    298  CB  TYR A 268     -12.643  12.543   8.722  1.00  0.00           C  
ATOM    299  CG  TYR A 268     -12.009  13.850   9.178  1.00  0.00           C  
ATOM    300  CD1 TYR A 268     -11.978  14.967   8.319  1.00  0.00           C  
ATOM    301  CD2 TYR A 268     -11.371  13.929  10.431  1.00  0.00           C  
ATOM    302  CE1 TYR A 268     -11.322  16.149   8.693  1.00  0.00           C  
ATOM    303  CE2 TYR A 268     -10.713  15.113  10.813  1.00  0.00           C  
ATOM    304  CZ  TYR A 268     -10.688  16.222   9.944  1.00  0.00           C  
ATOM    305  OH  TYR A 268     -10.042  17.366  10.303  1.00  0.00           O  
ATOM    306  H   TYR A 268     -12.904  10.169   8.012  1.00  0.00           H  
ATOM    307  HA  TYR A 268     -12.779  12.574   6.581  1.00  0.00           H  
ATOM    308  HB2 TYR A 268     -13.728  12.631   8.770  1.00  0.00           H  
ATOM    309  HB3 TYR A 268     -12.379  11.786   9.461  1.00  0.00           H  
ATOM    310  HD1 TYR A 268     -12.396  14.895   7.331  1.00  0.00           H  
ATOM    311  HD2 TYR A 268     -11.367  13.080  11.099  1.00  0.00           H  
ATOM    312  HE1 TYR A 268     -11.288  16.989   8.015  1.00  0.00           H  
ATOM    313  HE2 TYR A 268     -10.222  15.165  11.774  1.00  0.00           H  
ATOM    314  HH  TYR A 268      -9.650  17.320  11.178  1.00  0.00           H  
ATOM    315  N   ALA A 269      -9.836  11.472   7.511  1.00  0.00           N  
ATOM    316  CA  ALA A 269      -8.408  11.626   7.321  1.00  0.00           C  
ATOM    317  C   ALA A 269      -7.954  11.398   5.867  1.00  0.00           C  
ATOM    318  O   ALA A 269      -6.988  12.033   5.456  1.00  0.00           O  
ATOM    319  CB  ALA A 269      -7.698  10.715   8.312  1.00  0.00           C  
ATOM    320  H   ALA A 269     -10.148  10.651   8.008  1.00  0.00           H  
ATOM    321  HA  ALA A 269      -8.148  12.650   7.591  1.00  0.00           H  
ATOM    322  HB1 ALA A 269      -6.620  10.869   8.264  1.00  0.00           H  
ATOM    323  HB2 ALA A 269      -8.003  10.938   9.335  1.00  0.00           H  
ATOM    324  HB3 ALA A 269      -7.935   9.673   8.122  1.00  0.00           H  
ATOM    325  N   LEU A 270      -8.657  10.548   5.095  1.00  0.00           N  
ATOM    326  CA  LEU A 270      -8.396  10.285   3.670  1.00  0.00           C  
ATOM    327  C   LEU A 270      -8.590  11.550   2.827  1.00  0.00           C  
ATOM    328  O   LEU A 270      -7.843  11.761   1.874  1.00  0.00           O  
ATOM    329  CB  LEU A 270      -9.319   9.156   3.149  1.00  0.00           C  
ATOM    330  CG  LEU A 270      -8.690   7.753   3.074  1.00  0.00           C  
ATOM    331  CD1 LEU A 270      -9.757   6.653   3.232  1.00  0.00           C  
ATOM    332  CD2 LEU A 270      -7.869   7.586   1.778  1.00  0.00           C  
ATOM    333  H   LEU A 270      -9.427  10.033   5.503  1.00  0.00           H  
ATOM    334  HA  LEU A 270      -7.355   9.980   3.553  1.00  0.00           H  
ATOM    335  HB2 LEU A 270     -10.204   9.102   3.775  1.00  0.00           H  
ATOM    336  HB3 LEU A 270      -9.697   9.394   2.156  1.00  0.00           H  
ATOM    337  HG  LEU A 270      -8.011   7.634   3.913  1.00  0.00           H  
ATOM    338 HD11 LEU A 270      -9.570   5.791   2.591  1.00  0.00           H  
ATOM    339 HD12 LEU A 270      -9.785   6.286   4.259  1.00  0.00           H  
ATOM    340 HD13 LEU A 270     -10.755   7.018   2.991  1.00  0.00           H  
ATOM    341 HD21 LEU A 270      -6.882   7.179   2.001  1.00  0.00           H  
ATOM    342 HD22 LEU A 270      -8.347   6.913   1.065  1.00  0.00           H  
ATOM    343 HD23 LEU A 270      -7.712   8.535   1.265  1.00  0.00           H  
ATOM    344  N   PHE A 271      -9.561  12.381   3.229  1.00  0.00           N  
ATOM    345  CA  PHE A 271      -9.777  13.711   2.681  1.00  0.00           C  
ATOM    346  C   PHE A 271      -8.747  14.739   3.174  1.00  0.00           C  
ATOM    347  O   PHE A 271      -8.512  15.722   2.474  1.00  0.00           O  
ATOM    348  CB  PHE A 271     -11.217  14.142   3.005  1.00  0.00           C  
ATOM    349  CG  PHE A 271     -11.554  15.587   2.698  1.00  0.00           C  
ATOM    350  CD1 PHE A 271     -11.412  16.559   3.706  1.00  0.00           C  
ATOM    351  CD2 PHE A 271     -11.831  16.001   1.380  1.00  0.00           C  
ATOM    352  CE1 PHE A 271     -11.614  17.896   3.411  1.00  0.00           C  
ATOM    353  CE2 PHE A 271     -12.034  17.343   1.102  1.00  0.00           C  
ATOM    354  CZ  PHE A 271     -11.932  18.284   2.116  1.00  0.00           C  
ATOM    355  H   PHE A 271     -10.139  12.122   4.017  1.00  0.00           H  
ATOM    356  HA  PHE A 271      -9.681  13.661   1.595  1.00  0.00           H  
ATOM    357  HB2 PHE A 271     -11.911  13.503   2.474  1.00  0.00           H  
ATOM    358  HB3 PHE A 271     -11.426  13.963   4.059  1.00  0.00           H  
ATOM    359  HD1 PHE A 271     -11.144  16.269   4.711  1.00  0.00           H  
ATOM    360  HD2 PHE A 271     -11.887  15.285   0.581  1.00  0.00           H  
ATOM    361  HE1 PHE A 271     -11.522  18.633   4.192  1.00  0.00           H  
ATOM    362  HE2 PHE A 271     -12.257  17.658   0.093  1.00  0.00           H  
ATOM    363  HZ  PHE A 271     -12.072  19.323   1.875  1.00  0.00           H  
ATOM    364  N   PHE A 272      -8.169  14.512   4.365  1.00  0.00           N  
ATOM    365  CA  PHE A 272      -7.201  15.414   4.973  1.00  0.00           C  
ATOM    366  C   PHE A 272      -5.863  15.410   4.237  1.00  0.00           C  
ATOM    367  O   PHE A 272      -5.375  16.484   3.911  1.00  0.00           O  
ATOM    368  CB  PHE A 272      -7.037  15.120   6.479  1.00  0.00           C  
ATOM    369  CG  PHE A 272      -6.153  16.084   7.246  1.00  0.00           C  
ATOM    370  CD1 PHE A 272      -4.745  16.017   7.156  1.00  0.00           C  
ATOM    371  CD2 PHE A 272      -6.740  17.134   7.975  1.00  0.00           C  
ATOM    372  CE1 PHE A 272      -3.962  16.974   7.785  1.00  0.00           C  
ATOM    373  CE2 PHE A 272      -5.942  18.073   8.604  1.00  0.00           C  
ATOM    374  CZ  PHE A 272      -4.558  18.002   8.503  1.00  0.00           C  
ATOM    375  H   PHE A 272      -8.407  13.683   4.891  1.00  0.00           H  
ATOM    376  HA  PHE A 272      -7.613  16.409   4.852  1.00  0.00           H  
ATOM    377  HB2 PHE A 272      -8.020  15.098   6.954  1.00  0.00           H  
ATOM    378  HB3 PHE A 272      -6.607  14.133   6.627  1.00  0.00           H  
ATOM    379  HD1 PHE A 272      -4.269  15.228   6.594  1.00  0.00           H  
ATOM    380  HD2 PHE A 272      -7.813  17.201   8.071  1.00  0.00           H  
ATOM    381  HE1 PHE A 272      -2.886  16.920   7.712  1.00  0.00           H  
ATOM    382  HE2 PHE A 272      -6.418  18.842   9.189  1.00  0.00           H  
ATOM    383  HZ  PHE A 272      -3.943  18.741   8.994  1.00  0.00           H  
ATOM    384  N   ARG A 273      -5.306  14.217   3.971  1.00  0.00           N  
ATOM    385  CA  ARG A 273      -4.057  14.056   3.216  1.00  0.00           C  
ATOM    386  C   ARG A 273      -4.163  14.517   1.751  1.00  0.00           C  
ATOM    387  O   ARG A 273      -3.131  14.807   1.149  1.00  0.00           O  
ATOM    388  CB  ARG A 273      -3.574  12.593   3.264  1.00  0.00           C  
ATOM    389  CG  ARG A 273      -4.656  11.536   2.975  1.00  0.00           C  
ATOM    390  CD  ARG A 273      -4.183  10.321   2.164  1.00  0.00           C  
ATOM    391  NE  ARG A 273      -4.440  10.485   0.725  1.00  0.00           N  
ATOM    392  CZ  ARG A 273      -3.881   9.771  -0.265  1.00  0.00           C  
ATOM    393  NH1 ARG A 273      -2.878   8.912  -0.026  1.00  0.00           N  
ATOM    394  NH2 ARG A 273      -4.344   9.919  -1.512  1.00  0.00           N1+
ATOM    395  H   ARG A 273      -5.765  13.370   4.279  1.00  0.00           H  
ATOM    396  HA  ARG A 273      -3.301  14.678   3.700  1.00  0.00           H  
ATOM    397  HB2 ARG A 273      -2.746  12.485   2.561  1.00  0.00           H  
ATOM    398  HB3 ARG A 273      -3.141  12.378   4.242  1.00  0.00           H  
ATOM    399  HG2 ARG A 273      -5.163  11.233   3.888  1.00  0.00           H  
ATOM    400  HG3 ARG A 273      -5.419  12.018   2.369  1.00  0.00           H  
ATOM    401  HD2 ARG A 273      -3.101  10.238   2.274  1.00  0.00           H  
ATOM    402  HD3 ARG A 273      -4.606   9.390   2.543  1.00  0.00           H  
ATOM    403  HE  ARG A 273      -5.203  11.105   0.483  1.00  0.00           H  
ATOM    404 HH11 ARG A 273      -2.530   8.792   0.913  1.00  0.00           H  
ATOM    405 HH12 ARG A 273      -2.465   8.382  -0.780  1.00  0.00           H  
ATOM    406 HH21 ARG A 273      -5.092  10.578  -1.701  1.00  0.00           H  
ATOM    407 HH22 ARG A 273      -3.947   9.397  -2.278  1.00  0.00           H  
ATOM    408  N   ASP A 274      -5.390  14.573   1.211  1.00  0.00           N  
ATOM    409  CA  ASP A 274      -5.677  15.057  -0.135  1.00  0.00           C  
ATOM    410  C   ASP A 274      -5.822  16.580  -0.176  1.00  0.00           C  
ATOM    411  O   ASP A 274      -5.351  17.199  -1.130  1.00  0.00           O  
ATOM    412  CB  ASP A 274      -6.936  14.377  -0.720  1.00  0.00           C  
ATOM    413  CG  ASP A 274      -6.595  13.522  -1.937  1.00  0.00           C  
ATOM    414  OD1 ASP A 274      -6.202  14.136  -2.952  1.00  0.00           O  
ATOM    415  OD2 ASP A 274      -6.747  12.284  -1.844  1.00  0.00           O1-
ATOM    416  H   ASP A 274      -6.190  14.308   1.768  1.00  0.00           H  
ATOM    417  HA  ASP A 274      -4.812  14.820  -0.760  1.00  0.00           H  
ATOM    418  HB2 ASP A 274      -7.414  13.740   0.026  1.00  0.00           H  
ATOM    419  HB3 ASP A 274      -7.716  15.084  -1.008  1.00  0.00           H  
ATOM    420  N   THR A 275      -6.470  17.152   0.847  1.00  0.00           N  
ATOM    421  CA  THR A 275      -6.736  18.582   0.903  1.00  0.00           C  
ATOM    422  C   THR A 275      -5.541  19.364   1.441  1.00  0.00           C  
ATOM    423  O   THR A 275      -5.193  20.354   0.813  1.00  0.00           O  
ATOM    424  CB  THR A 275      -7.958  18.925   1.772  1.00  0.00           C  
ATOM    425  OG1 THR A 275      -9.064  18.246   1.233  1.00  0.00           O  
ATOM    426  CG2 THR A 275      -8.319  20.417   1.794  1.00  0.00           C  
ATOM    427  H   THR A 275      -6.843  16.585   1.596  1.00  0.00           H  
ATOM    428  HA  THR A 275      -6.944  18.940  -0.108  1.00  0.00           H  
ATOM    429  HB  THR A 275      -7.816  18.559   2.789  1.00  0.00           H  
ATOM    430 HG21 THR A 275      -9.225  20.579   2.378  1.00  0.00           H  
ATOM    431 HG22 THR A 275      -7.544  21.031   2.243  1.00  0.00           H  
ATOM    432 HG23 THR A 275      -8.485  20.785   0.782  1.00  0.00           H  
ATOM    433  HG1 THR A 275      -8.962  17.305   1.412  1.00  0.00           H  
ATOM    434  N   GLN A 276      -4.926  18.910   2.549  1.00  0.00           N  
ATOM    435  CA  GLN A 276      -3.752  19.509   3.195  1.00  0.00           C  
ATOM    436  C   GLN A 276      -2.669  19.936   2.201  1.00  0.00           C  
ATOM    437  O   GLN A 276      -2.240  21.084   2.250  1.00  0.00           O  
ATOM    438  CB  GLN A 276      -3.170  18.522   4.230  1.00  0.00           C  
ATOM    439  CG  GLN A 276      -1.851  18.954   4.914  1.00  0.00           C  
ATOM    440  CD  GLN A 276      -0.768  17.889   4.873  1.00  0.00           C  
ATOM    441  OE1 GLN A 276      -0.283  17.530   3.802  1.00  0.00           O  
ATOM    442  NE2 GLN A 276      -0.360  17.409   6.047  1.00  0.00           N  
ATOM    443  H   GLN A 276      -5.267  18.061   2.986  1.00  0.00           H  
ATOM    444  HA  GLN A 276      -4.099  20.399   3.723  1.00  0.00           H  
ATOM    445  HB2 GLN A 276      -3.913  18.349   5.009  1.00  0.00           H  
ATOM    446  HB3 GLN A 276      -3.032  17.555   3.742  1.00  0.00           H  
ATOM    447  HG2 GLN A 276      -1.395  19.821   4.448  1.00  0.00           H  
ATOM    448  HG3 GLN A 276      -2.049  19.216   5.952  1.00  0.00           H  
ATOM    449 HE21 GLN A 276      -0.771  17.739   6.908  1.00  0.00           H  
ATOM    450 HE22 GLN A 276       0.366  16.708   6.078  1.00  0.00           H  
ATOM    451  N   ALA A 277      -2.289  19.013   1.303  1.00  0.00           N  
ATOM    452  CA  ALA A 277      -1.340  19.253   0.222  1.00  0.00           C  
ATOM    453  C   ALA A 277      -1.730  20.436  -0.680  1.00  0.00           C  
ATOM    454  O   ALA A 277      -0.860  21.235  -1.017  1.00  0.00           O  
ATOM    455  CB  ALA A 277      -1.188  17.967  -0.601  1.00  0.00           C  
ATOM    456  H   ALA A 277      -2.702  18.091   1.336  1.00  0.00           H  
ATOM    457  HA  ALA A 277      -0.375  19.482   0.679  1.00  0.00           H  
ATOM    458  HB1 ALA A 277      -0.475  18.098  -1.416  1.00  0.00           H  
ATOM    459  HB2 ALA A 277      -0.826  17.147   0.020  1.00  0.00           H  
ATOM    460  HB3 ALA A 277      -2.139  17.655  -1.037  1.00  0.00           H  
ATOM    461  N   ALA A 278      -3.029  20.564  -0.996  1.00  0.00           N  
ATOM    462  CA  ALA A 278      -3.594  21.701  -1.721  1.00  0.00           C  
ATOM    463  C   ALA A 278      -3.610  23.007  -0.906  1.00  0.00           C  
ATOM    464  O   ALA A 278      -3.517  24.073  -1.513  1.00  0.00           O  
ATOM    465  CB  ALA A 278      -5.006  21.352  -2.220  1.00  0.00           C  
ATOM    466  H   ALA A 278      -3.694  19.885  -0.652  1.00  0.00           H  
ATOM    467  HA  ALA A 278      -2.968  21.869  -2.601  1.00  0.00           H  
ATOM    468  HB1 ALA A 278      -5.363  22.105  -2.923  1.00  0.00           H  
ATOM    469  HB2 ALA A 278      -5.015  20.394  -2.741  1.00  0.00           H  
ATOM    470  HB3 ALA A 278      -5.737  21.299  -1.415  1.00  0.00           H  
ATOM    471  N   ILE A 279      -3.709  22.919   0.433  1.00  0.00           N  
ATOM    472  CA  ILE A 279      -3.696  24.081   1.321  1.00  0.00           C  
ATOM    473  C   ILE A 279      -2.264  24.610   1.510  1.00  0.00           C  
ATOM    474  O   ILE A 279      -2.023  25.768   1.188  1.00  0.00           O  
ATOM    475  CB  ILE A 279      -4.284  23.805   2.736  1.00  0.00           C  
ATOM    476  CG1 ILE A 279      -5.659  23.115   2.728  1.00  0.00           C  
ATOM    477  CG2 ILE A 279      -4.368  25.079   3.598  1.00  0.00           C  
ATOM    478  CD1 ILE A 279      -6.752  23.827   1.922  1.00  0.00           C  
ATOM    479  H   ILE A 279      -3.789  22.011   0.871  1.00  0.00           H  
ATOM    480  HA  ILE A 279      -4.290  24.873   0.860  1.00  0.00           H  
ATOM    481  HB  ILE A 279      -3.618  23.117   3.252  1.00  0.00           H  
ATOM    482 HG12 ILE A 279      -5.538  22.108   2.358  1.00  0.00           H  
ATOM    483 HG13 ILE A 279      -6.005  22.984   3.753  1.00  0.00           H  
ATOM    484 HG21 ILE A 279      -4.879  24.872   4.536  1.00  0.00           H  
ATOM    485 HG22 ILE A 279      -3.386  25.477   3.854  1.00  0.00           H  
ATOM    486 HG23 ILE A 279      -4.920  25.873   3.095  1.00  0.00           H  
ATOM    487 HD11 ILE A 279      -7.740  23.568   2.304  1.00  0.00           H  
ATOM    488 HD12 ILE A 279      -6.661  24.911   1.962  1.00  0.00           H  
ATOM    489 HD13 ILE A 279      -6.716  23.529   0.874  1.00  0.00           H  
ATOM    490  N   LYS A 280      -1.346  23.763   2.010  1.00  0.00           N  
ATOM    491  CA  LYS A 280       0.053  24.117   2.262  1.00  0.00           C  
ATOM    492  C   LYS A 280       0.788  24.443   0.953  1.00  0.00           C  
ATOM    493  O   LYS A 280       1.575  25.383   0.926  1.00  0.00           O  
ATOM    494  CB  LYS A 280       0.766  22.980   3.038  1.00  0.00           C  
ATOM    495  CG  LYS A 280       1.751  23.467   4.124  1.00  0.00           C  
ATOM    496  CD  LYS A 280       3.064  24.126   3.670  1.00  0.00           C  
ATOM    497  CE  LYS A 280       4.270  23.196   3.525  1.00  0.00           C  
ATOM    498  NZ  LYS A 280       4.248  22.465   2.248  1.00  0.00           N1+
ATOM    499  H   LYS A 280      -1.617  22.811   2.226  1.00  0.00           H  
ATOM    500  HA  LYS A 280       0.049  25.019   2.876  1.00  0.00           H  
ATOM    501  HB2 LYS A 280       0.004  22.413   3.576  1.00  0.00           H  
ATOM    502  HB3 LYS A 280       1.229  22.256   2.367  1.00  0.00           H  
ATOM    503  HG2 LYS A 280       1.240  24.213   4.730  1.00  0.00           H  
ATOM    504  HG3 LYS A 280       1.970  22.646   4.807  1.00  0.00           H  
ATOM    505  HD2 LYS A 280       2.927  24.608   2.715  1.00  0.00           H  
ATOM    506  HD3 LYS A 280       3.317  24.922   4.373  1.00  0.00           H  
ATOM    507  HE2 LYS A 280       5.183  23.791   3.538  1.00  0.00           H  
ATOM    508  HE3 LYS A 280       4.335  22.499   4.361  1.00  0.00           H  
ATOM    509  HZ1 LYS A 280       3.427  21.878   2.210  1.00  0.00           H  
ATOM    510  HZ2 LYS A 280       4.224  23.124   1.483  1.00  0.00           H  
ATOM    511  HZ3 LYS A 280       5.076  21.891   2.172  1.00  0.00           H  
ATOM    512  N   GLY A 281       0.490  23.702  -0.126  1.00  0.00           N  
ATOM    513  CA  GLY A 281       1.064  23.924  -1.452  1.00  0.00           C  
ATOM    514  C   GLY A 281       0.736  25.325  -1.988  1.00  0.00           C  
ATOM    515  O   GLY A 281       1.632  25.993  -2.501  1.00  0.00           O  
ATOM    516  H   GLY A 281      -0.179  22.947  -0.044  1.00  0.00           H  
ATOM    517  HA2 GLY A 281       2.145  23.781  -1.412  1.00  0.00           H  
ATOM    518  HA3 GLY A 281       0.668  23.181  -2.144  1.00  0.00           H  
ATOM    519  N   GLN A 282      -0.516  25.786  -1.817  1.00  0.00           N  
ATOM    520  CA  GLN A 282      -0.923  27.147  -2.173  1.00  0.00           C  
ATOM    521  C   GLN A 282      -0.474  28.210  -1.164  1.00  0.00           C  
ATOM    522  O   GLN A 282      -0.261  29.354  -1.562  1.00  0.00           O  
ATOM    523  CB  GLN A 282      -2.447  27.222  -2.376  1.00  0.00           C  
ATOM    524  CG  GLN A 282      -2.904  26.655  -3.730  1.00  0.00           C  
ATOM    525  CD  GLN A 282      -4.332  27.089  -4.052  1.00  0.00           C  
ATOM    526  OE1 GLN A 282      -4.543  28.051  -4.788  1.00  0.00           O  
ATOM    527  NE2 GLN A 282      -5.315  26.388  -3.487  1.00  0.00           N  
ATOM    528  H   GLN A 282      -1.218  25.202  -1.383  1.00  0.00           H  
ATOM    529  HA  GLN A 282      -0.449  27.409  -3.121  1.00  0.00           H  
ATOM    530  HB2 GLN A 282      -2.967  26.724  -1.556  1.00  0.00           H  
ATOM    531  HB3 GLN A 282      -2.759  28.268  -2.326  1.00  0.00           H  
ATOM    532  HG2 GLN A 282      -2.258  27.021  -4.529  1.00  0.00           H  
ATOM    533  HG3 GLN A 282      -2.825  25.567  -3.743  1.00  0.00           H  
ATOM    534 HE21 GLN A 282      -5.101  25.608  -2.881  1.00  0.00           H  
ATOM    535 HE22 GLN A 282      -6.278  26.638  -3.658  1.00  0.00           H  
ATOM    536  N   ASN A 283      -0.368  27.829   0.117  1.00  0.00           N  
ATOM    537  CA  ASN A 283      -0.127  28.741   1.232  1.00  0.00           C  
ATOM    538  C   ASN A 283       0.983  28.162   2.126  1.00  0.00           C  
ATOM    539  O   ASN A 283       0.685  27.654   3.209  1.00  0.00           O  
ATOM    540  CB  ASN A 283      -1.421  29.011   2.046  1.00  0.00           C  
ATOM    541  CG  ASN A 283      -2.673  29.237   1.194  1.00  0.00           C  
ATOM    542  OD1 ASN A 283      -2.702  30.103   0.323  1.00  0.00           O  
ATOM    543  ND2 ASN A 283      -3.710  28.434   1.435  1.00  0.00           N  
ATOM    544  H   ASN A 283      -0.573  26.870   0.366  1.00  0.00           H  
ATOM    545  HA  ASN A 283       0.242  29.716   0.911  1.00  0.00           H  
ATOM    546  HB2 ASN A 283      -1.645  28.162   2.695  1.00  0.00           H  
ATOM    547  HB3 ASN A 283      -1.279  29.865   2.709  1.00  0.00           H  
ATOM    548 HD21 ASN A 283      -3.644  27.712   2.138  1.00  0.00           H  
ATOM    549 HD22 ASN A 283      -4.559  28.533   0.899  1.00  0.00           H  
ATOM    550  N   PRO A 284       2.256  28.208   1.666  1.00  0.00           N  
ATOM    551  CA  PRO A 284       3.388  27.681   2.450  1.00  0.00           C  
ATOM    552  C   PRO A 284       3.729  28.475   3.721  1.00  0.00           C  
ATOM    553  O   PRO A 284       4.551  28.011   4.509  1.00  0.00           O  
ATOM    554  CB  PRO A 284       4.543  27.643   1.442  1.00  0.00           C  
ATOM    555  CG  PRO A 284       4.226  28.774   0.480  1.00  0.00           C  
ATOM    556  CD  PRO A 284       2.708  28.717   0.369  1.00  0.00           C  
ATOM    557  HA  PRO A 284       3.161  26.676   2.778  1.00  0.00           H  
ATOM    558  HB2 PRO A 284       5.531  27.743   1.894  1.00  0.00           H  
ATOM    559  HB3 PRO A 284       4.523  26.692   0.907  1.00  0.00           H  
ATOM    560  HG2 PRO A 284       4.523  29.724   0.929  1.00  0.00           H  
ATOM    561  HG3 PRO A 284       4.732  28.684  -0.481  1.00  0.00           H  
ATOM    562  HD2 PRO A 284       2.300  29.694   0.111  1.00  0.00           H  
ATOM    563  HD3 PRO A 284       2.418  28.005  -0.405  1.00  0.00           H  
ATOM    564  N   ASN A 285       3.073  29.631   3.912  1.00  0.00           N  
ATOM    565  CA  ASN A 285       3.157  30.456   5.115  1.00  0.00           C  
ATOM    566  C   ASN A 285       2.287  29.933   6.267  1.00  0.00           C  
ATOM    567  O   ASN A 285       2.537  30.331   7.403  1.00  0.00           O  
ATOM    568  CB  ASN A 285       2.758  31.902   4.750  1.00  0.00           C  
ATOM    569  CG  ASN A 285       3.878  32.650   4.031  1.00  0.00           C  
ATOM    570  OD1 ASN A 285       3.795  32.910   2.833  1.00  0.00           O  
ATOM    571  ND2 ASN A 285       4.931  33.007   4.770  1.00  0.00           N  
ATOM    572  H   ASN A 285       2.427  29.951   3.205  1.00  0.00           H  
ATOM    573  HA  ASN A 285       4.205  30.433   5.423  1.00  0.00           H  
ATOM    574  HB2 ASN A 285       1.841  31.923   4.160  1.00  0.00           H  
ATOM    575  HB3 ASN A 285       2.544  32.473   5.655  1.00  0.00           H  
ATOM    576 HD21 ASN A 285       4.966  32.786   5.754  1.00  0.00           H  
ATOM    577 HD22 ASN A 285       5.698  33.507   4.346  1.00  0.00           H  
ATOM    578  N   ALA A 286       1.301  29.068   5.978  1.00  0.00           N  
ATOM    579  CA  ALA A 286       0.455  28.443   6.988  1.00  0.00           C  
ATOM    580  C   ALA A 286       1.200  27.289   7.671  1.00  0.00           C  
ATOM    581  O   ALA A 286       1.746  26.425   6.983  1.00  0.00           O  
ATOM    582  CB  ALA A 286      -0.834  27.946   6.320  1.00  0.00           C  
ATOM    583  H   ALA A 286       1.158  28.764   5.025  1.00  0.00           H  
ATOM    584  HA  ALA A 286       0.177  29.187   7.739  1.00  0.00           H  
ATOM    585  HB1 ALA A 286      -1.447  27.372   7.011  1.00  0.00           H  
ATOM    586  HB2 ALA A 286      -1.435  28.780   5.954  1.00  0.00           H  
ATOM    587  HB3 ALA A 286      -0.621  27.293   5.474  1.00  0.00           H  
ATOM    588  N   THR A 287       1.189  27.287   9.012  1.00  0.00           N  
ATOM    589  CA  THR A 287       1.747  26.203   9.822  1.00  0.00           C  
ATOM    590  C   THR A 287       0.786  24.996   9.852  1.00  0.00           C  
ATOM    591  O   THR A 287      -0.371  25.142   9.457  1.00  0.00           O  
ATOM    592  CB  THR A 287       2.039  26.703  11.265  1.00  0.00           C  
ATOM    593  OG1 THR A 287       2.758  25.732  12.004  1.00  0.00           O  
ATOM    594  CG2 THR A 287       0.792  27.083  12.087  1.00  0.00           C  
ATOM    595  H   THR A 287       0.726  28.033   9.511  1.00  0.00           H  
ATOM    596  HA  THR A 287       2.688  25.876   9.374  1.00  0.00           H  
ATOM    597  HB  THR A 287       2.681  27.583  11.196  1.00  0.00           H  
ATOM    598 HG21 THR A 287       1.075  27.501  13.054  1.00  0.00           H  
ATOM    599 HG22 THR A 287       0.196  27.838  11.574  1.00  0.00           H  
ATOM    600 HG23 THR A 287       0.146  26.229  12.282  1.00  0.00           H  
ATOM    601  HG1 THR A 287       2.895  26.064  12.895  1.00  0.00           H  
ATOM    602  N   PHE A 288       1.260  23.832  10.330  1.00  0.00           N  
ATOM    603  CA  PHE A 288       0.453  22.618  10.512  1.00  0.00           C  
ATOM    604  C   PHE A 288      -0.904  22.847  11.190  1.00  0.00           C  
ATOM    605  O   PHE A 288      -1.909  22.326  10.711  1.00  0.00           O  
ATOM    606  CB  PHE A 288       1.243  21.561  11.306  1.00  0.00           C  
ATOM    607  CG  PHE A 288       2.310  20.838  10.514  1.00  0.00           C  
ATOM    608  CD1 PHE A 288       1.960  20.115   9.355  1.00  0.00           C  
ATOM    609  CD2 PHE A 288       3.651  20.838  10.951  1.00  0.00           C  
ATOM    610  CE1 PHE A 288       2.935  19.426   8.649  1.00  0.00           C  
ATOM    611  CE2 PHE A 288       4.609  20.138  10.233  1.00  0.00           C  
ATOM    612  CZ  PHE A 288       4.253  19.437   9.087  1.00  0.00           C  
ATOM    613  H   PHE A 288       2.218  23.785  10.647  1.00  0.00           H  
ATOM    614  HA  PHE A 288       0.232  22.235   9.515  1.00  0.00           H  
ATOM    615  HB2 PHE A 288       1.696  22.027  12.182  1.00  0.00           H  
ATOM    616  HB3 PHE A 288       0.572  20.793  11.696  1.00  0.00           H  
ATOM    617  HD1 PHE A 288       0.936  20.086   9.013  1.00  0.00           H  
ATOM    618  HD2 PHE A 288       3.937  21.377  11.842  1.00  0.00           H  
ATOM    619  HE1 PHE A 288       2.667  18.875   7.759  1.00  0.00           H  
ATOM    620  HE2 PHE A 288       5.637  20.138  10.565  1.00  0.00           H  
ATOM    621  HZ  PHE A 288       5.006  18.895   8.534  1.00  0.00           H  
ATOM    622  N   GLY A 289      -0.901  23.677  12.247  1.00  0.00           N  
ATOM    623  CA  GLY A 289      -2.093  24.097  12.975  1.00  0.00           C  
ATOM    624  C   GLY A 289      -3.087  24.833  12.067  1.00  0.00           C  
ATOM    625  O   GLY A 289      -4.273  24.527  12.124  1.00  0.00           O  
ATOM    626  H   GLY A 289      -0.022  24.069  12.552  1.00  0.00           H  
ATOM    627  HA2 GLY A 289      -2.569  23.226  13.427  1.00  0.00           H  
ATOM    628  HA3 GLY A 289      -1.797  24.760  13.789  1.00  0.00           H  
ATOM    629  N   GLU A 290      -2.616  25.752  11.207  1.00  0.00           N  
ATOM    630  CA  GLU A 290      -3.447  26.465  10.235  1.00  0.00           C  
ATOM    631  C   GLU A 290      -4.023  25.553   9.156  1.00  0.00           C  
ATOM    632  O   GLU A 290      -5.243  25.502   9.022  1.00  0.00           O  
ATOM    633  CB  GLU A 290      -2.678  27.620   9.571  1.00  0.00           C  
ATOM    634  CG  GLU A 290      -2.831  28.965  10.296  1.00  0.00           C  
ATOM    635  CD  GLU A 290      -3.268  30.050   9.315  1.00  0.00           C  
ATOM    636  OE1 GLU A 290      -4.463  30.032   8.947  1.00  0.00           O  
ATOM    637  OE2 GLU A 290      -2.391  30.847   8.919  1.00  0.00           O1-
ATOM    638  H   GLU A 290      -1.624  25.939  11.166  1.00  0.00           H  
ATOM    639  HA  GLU A 290      -4.307  26.874  10.768  1.00  0.00           H  
ATOM    640  HB2 GLU A 290      -1.617  27.383   9.513  1.00  0.00           H  
ATOM    641  HB3 GLU A 290      -2.998  27.724   8.532  1.00  0.00           H  
ATOM    642  HG2 GLU A 290      -3.566  28.919  11.098  1.00  0.00           H  
ATOM    643  HG3 GLU A 290      -1.888  29.250  10.765  1.00  0.00           H  
ATOM    644  N   VAL A 291      -3.144  24.844   8.428  1.00  0.00           N  
ATOM    645  CA  VAL A 291      -3.513  23.908   7.368  1.00  0.00           C  
ATOM    646  C   VAL A 291      -4.601  22.910   7.803  1.00  0.00           C  
ATOM    647  O   VAL A 291      -5.508  22.639   7.021  1.00  0.00           O  
ATOM    648  CB  VAL A 291      -2.282  23.121   6.866  1.00  0.00           C  
ATOM    649  CG1 VAL A 291      -2.619  21.923   5.973  1.00  0.00           C  
ATOM    650  CG2 VAL A 291      -1.298  24.031   6.122  1.00  0.00           C  
ATOM    651  H   VAL A 291      -2.155  24.936   8.621  1.00  0.00           H  
ATOM    652  HA  VAL A 291      -3.906  24.489   6.537  1.00  0.00           H  
ATOM    653  HB  VAL A 291      -1.750  22.735   7.738  1.00  0.00           H  
ATOM    654 HG11 VAL A 291      -1.709  21.588   5.489  1.00  0.00           H  
ATOM    655 HG12 VAL A 291      -3.030  21.092   6.546  1.00  0.00           H  
ATOM    656 HG13 VAL A 291      -3.336  22.184   5.198  1.00  0.00           H  
ATOM    657 HG21 VAL A 291      -0.385  23.478   5.919  1.00  0.00           H  
ATOM    658 HG22 VAL A 291      -1.704  24.386   5.174  1.00  0.00           H  
ATOM    659 HG23 VAL A 291      -1.016  24.901   6.716  1.00  0.00           H  
ATOM    660  N   SER A 292      -4.513  22.442   9.059  1.00  0.00           N  
ATOM    661  CA  SER A 292      -5.506  21.574   9.673  1.00  0.00           C  
ATOM    662  C   SER A 292      -6.841  22.275   9.948  1.00  0.00           C  
ATOM    663  O   SER A 292      -7.872  21.770   9.514  1.00  0.00           O  
ATOM    664  CB  SER A 292      -4.923  20.900  10.932  1.00  0.00           C  
ATOM    665  OG  SER A 292      -4.939  21.724  12.082  1.00  0.00           O  
ATOM    666  H   SER A 292      -3.731  22.715   9.639  1.00  0.00           H  
ATOM    667  HA  SER A 292      -5.694  20.800   8.934  1.00  0.00           H  
ATOM    668  HB2 SER A 292      -5.511  20.013  11.169  1.00  0.00           H  
ATOM    669  HB3 SER A 292      -3.908  20.547  10.751  1.00  0.00           H  
ATOM    670  HG  SER A 292      -4.333  22.459  11.951  1.00  0.00           H  
ATOM    671  N   LYS A 293      -6.797  23.429  10.636  1.00  0.00           N  
ATOM    672  CA  LYS A 293      -7.966  24.214  11.033  1.00  0.00           C  
ATOM    673  C   LYS A 293      -8.810  24.660   9.823  1.00  0.00           C  
ATOM    674  O   LYS A 293     -10.016  24.852   9.964  1.00  0.00           O  
ATOM    675  CB  LYS A 293      -7.483  25.397  11.905  1.00  0.00           C  
ATOM    676  CG  LYS A 293      -8.460  25.839  13.005  1.00  0.00           C  
ATOM    677  CD  LYS A 293      -9.311  27.060  12.655  1.00  0.00           C  
ATOM    678  CE  LYS A 293     -10.478  27.214  13.638  1.00  0.00           C  
ATOM    679  NZ  LYS A 293     -11.219  28.463  13.407  1.00  0.00           N1+
ATOM    680  H   LYS A 293      -5.903  23.786  10.947  1.00  0.00           H  
ATOM    681  HA  LYS A 293      -8.593  23.553  11.636  1.00  0.00           H  
ATOM    682  HB2 LYS A 293      -6.625  25.042  12.469  1.00  0.00           H  
ATOM    683  HB3 LYS A 293      -7.107  26.231  11.310  1.00  0.00           H  
ATOM    684  HG2 LYS A 293      -9.109  25.005  13.274  1.00  0.00           H  
ATOM    685  HG3 LYS A 293      -7.895  26.064  13.911  1.00  0.00           H  
ATOM    686  HD2 LYS A 293      -8.684  27.952  12.680  1.00  0.00           H  
ATOM    687  HD3 LYS A 293      -9.691  26.978  11.637  1.00  0.00           H  
ATOM    688  HE2 LYS A 293     -11.164  26.371  13.552  1.00  0.00           H  
ATOM    689  HE3 LYS A 293     -10.106  27.225  14.664  1.00  0.00           H  
ATOM    690  HZ1 LYS A 293     -11.600  28.460  12.471  1.00  0.00           H  
ATOM    691  HZ2 LYS A 293     -11.973  28.537  14.075  1.00  0.00           H  
ATOM    692  HZ3 LYS A 293     -10.598  29.251  13.513  1.00  0.00           H  
ATOM    693  N   ILE A 294      -8.164  24.743   8.649  1.00  0.00           N  
ATOM    694  CA  ILE A 294      -8.786  24.982   7.355  1.00  0.00           C  
ATOM    695  C   ILE A 294      -9.497  23.725   6.814  1.00  0.00           C  
ATOM    696  O   ILE A 294     -10.656  23.832   6.414  1.00  0.00           O  
ATOM    697  CB  ILE A 294      -7.742  25.482   6.317  1.00  0.00           C  
ATOM    698  CG1 ILE A 294      -7.130  26.833   6.760  1.00  0.00           C  
ATOM    699  CG2 ILE A 294      -8.305  25.612   4.885  1.00  0.00           C  
ATOM    700  CD1 ILE A 294      -5.759  27.139   6.142  1.00  0.00           C  
ATOM    701  H   ILE A 294      -7.165  24.588   8.634  1.00  0.00           H  
ATOM    702  HA  ILE A 294      -9.539  25.764   7.480  1.00  0.00           H  
ATOM    703  HB  ILE A 294      -6.930  24.756   6.283  1.00  0.00           H  
ATOM    704 HG12 ILE A 294      -7.821  27.640   6.514  1.00  0.00           H  
ATOM    705 HG13 ILE A 294      -7.021  26.887   7.841  1.00  0.00           H  
ATOM    706 HG21 ILE A 294      -7.568  26.036   4.203  1.00  0.00           H  
ATOM    707 HG22 ILE A 294      -8.589  24.649   4.459  1.00  0.00           H  
ATOM    708 HG23 ILE A 294      -9.183  26.259   4.862  1.00  0.00           H  
ATOM    709 HD11 ILE A 294      -5.346  28.054   6.568  1.00  0.00           H  
ATOM    710 HD12 ILE A 294      -5.046  26.346   6.343  1.00  0.00           H  
ATOM    711 HD13 ILE A 294      -5.821  27.281   5.064  1.00  0.00           H  
ATOM    712  N   VAL A 295      -8.811  22.567   6.818  1.00  0.00           N  
ATOM    713  CA  VAL A 295      -9.354  21.292   6.339  1.00  0.00           C  
ATOM    714  C   VAL A 295     -10.560  20.801   7.152  1.00  0.00           C  
ATOM    715  O   VAL A 295     -11.524  20.337   6.551  1.00  0.00           O  
ATOM    716  CB  VAL A 295      -8.303  20.153   6.351  1.00  0.00           C  
ATOM    717  CG1 VAL A 295      -8.890  18.763   6.042  1.00  0.00           C  
ATOM    718  CG2 VAL A 295      -7.169  20.417   5.352  1.00  0.00           C  
ATOM    719  H   VAL A 295      -7.864  22.547   7.169  1.00  0.00           H  
ATOM    720  HA  VAL A 295      -9.680  21.440   5.308  1.00  0.00           H  
ATOM    721  HB  VAL A 295      -7.852  20.115   7.344  1.00  0.00           H  
ATOM    722 HG11 VAL A 295      -8.075  18.065   5.930  1.00  0.00           H  
ATOM    723 HG12 VAL A 295      -9.530  18.370   6.832  1.00  0.00           H  
ATOM    724 HG13 VAL A 295      -9.447  18.763   5.106  1.00  0.00           H  
ATOM    725 HG21 VAL A 295      -6.317  19.760   5.531  1.00  0.00           H  
ATOM    726 HG22 VAL A 295      -7.509  20.240   4.338  1.00  0.00           H  
ATOM    727 HG23 VAL A 295      -6.817  21.442   5.381  1.00  0.00           H  
ATOM    728  N   ALA A 296     -10.494  20.912   8.489  1.00  0.00           N  
ATOM    729  CA  ALA A 296     -11.585  20.548   9.396  1.00  0.00           C  
ATOM    730  C   ALA A 296     -12.909  21.238   9.032  1.00  0.00           C  
ATOM    731  O   ALA A 296     -13.960  20.606   9.100  1.00  0.00           O  
ATOM    732  CB  ALA A 296     -11.176  20.888  10.835  1.00  0.00           C  
ATOM    733  H   ALA A 296      -9.656  21.286   8.917  1.00  0.00           H  
ATOM    734  HA  ALA A 296     -11.736  19.470   9.320  1.00  0.00           H  
ATOM    735  HB1 ALA A 296     -11.962  20.620  11.543  1.00  0.00           H  
ATOM    736  HB2 ALA A 296     -10.278  20.341  11.122  1.00  0.00           H  
ATOM    737  HB3 ALA A 296     -10.967  21.952  10.952  1.00  0.00           H  
ATOM    738  N   SER A 297     -12.806  22.495   8.575  1.00  0.00           N  
ATOM    739  CA  SER A 297     -13.917  23.299   8.088  1.00  0.00           C  
ATOM    740  C   SER A 297     -14.432  22.832   6.710  1.00  0.00           C  
ATOM    741  O   SER A 297     -15.631  22.932   6.454  1.00  0.00           O  
ATOM    742  CB  SER A 297     -13.458  24.773   8.077  1.00  0.00           C  
ATOM    743  OG  SER A 297     -14.462  25.608   8.607  1.00  0.00           O  
ATOM    744  H   SER A 297     -11.894  22.927   8.528  1.00  0.00           H  
ATOM    745  HA  SER A 297     -14.731  23.182   8.807  1.00  0.00           H  
ATOM    746  HB2 SER A 297     -12.570  24.919   8.694  1.00  0.00           H  
ATOM    747  HB3 SER A 297     -13.191  25.111   7.075  1.00  0.00           H  
ATOM    748  HG  SER A 297     -15.208  25.611   8.003  1.00  0.00           H  
ATOM    749  N   MET A 298     -13.527  22.307   5.863  1.00  0.00           N  
ATOM    750  CA  MET A 298     -13.843  21.745   4.550  1.00  0.00           C  
ATOM    751  C   MET A 298     -14.648  20.449   4.668  1.00  0.00           C  
ATOM    752  O   MET A 298     -15.737  20.395   4.102  1.00  0.00           O  
ATOM    753  CB  MET A 298     -12.571  21.521   3.710  1.00  0.00           C  
ATOM    754  CG  MET A 298     -11.766  22.793   3.414  1.00  0.00           C  
ATOM    755  SD  MET A 298     -12.003  23.426   1.735  1.00  0.00           S  
ATOM    756  CE  MET A 298     -10.794  22.422   0.842  1.00  0.00           C  
ATOM    757  H   MET A 298     -12.561  22.241   6.152  1.00  0.00           H  
ATOM    758  HA  MET A 298     -14.460  22.472   4.019  1.00  0.00           H  
ATOM    759  HB2 MET A 298     -11.913  20.789   4.168  1.00  0.00           H  
ATOM    760  HB3 MET A 298     -12.880  21.085   2.762  1.00  0.00           H  
ATOM    761  HG2 MET A 298     -12.029  23.593   4.105  1.00  0.00           H  
ATOM    762  HG3 MET A 298     -10.702  22.609   3.560  1.00  0.00           H  
ATOM    763  HE1 MET A 298     -10.852  22.630  -0.226  1.00  0.00           H  
ATOM    764  HE2 MET A 298      -9.791  22.671   1.184  1.00  0.00           H  
ATOM    765  HE3 MET A 298     -10.985  21.361   0.997  1.00  0.00           H  
ATOM    766  N   TRP A 299     -14.130  19.460   5.423  1.00  0.00           N  
ATOM    767  CA  TRP A 299     -14.808  18.189   5.688  1.00  0.00           C  
ATOM    768  C   TRP A 299     -16.184  18.364   6.332  1.00  0.00           C  
ATOM    769  O   TRP A 299     -17.123  17.706   5.895  1.00  0.00           O  
ATOM    770  CB  TRP A 299     -13.955  17.255   6.553  1.00  0.00           C  
ATOM    771  CG  TRP A 299     -14.651  15.984   6.960  1.00  0.00           C  
ATOM    772  CD1 TRP A 299     -15.362  15.800   8.097  1.00  0.00           C  
ATOM    773  CD2 TRP A 299     -14.768  14.739   6.215  1.00  0.00           C  
ATOM    774  NE1 TRP A 299     -15.894  14.529   8.114  1.00  0.00           N  
ATOM    775  CE2 TRP A 299     -15.555  13.824   6.980  1.00  0.00           C  
ATOM    776  CE3 TRP A 299     -14.266  14.278   4.981  1.00  0.00           C  
ATOM    777  CZ2 TRP A 299     -15.826  12.517   6.543  1.00  0.00           C  
ATOM    778  CZ3 TRP A 299     -14.496  12.958   4.556  1.00  0.00           C  
ATOM    779  CH2 TRP A 299     -15.282  12.078   5.325  1.00  0.00           C  
ATOM    780  H   TRP A 299     -13.236  19.600   5.876  1.00  0.00           H  
ATOM    781  HA  TRP A 299     -14.966  17.691   4.733  1.00  0.00           H  
ATOM    782  HB2 TRP A 299     -13.042  16.992   6.020  1.00  0.00           H  
ATOM    783  HB3 TRP A 299     -13.637  17.775   7.459  1.00  0.00           H  
ATOM    784  HD1 TRP A 299     -15.483  16.550   8.867  1.00  0.00           H  
ATOM    785  HE1 TRP A 299     -16.434  14.179   8.892  1.00  0.00           H  
ATOM    786  HE3 TRP A 299     -13.669  14.940   4.373  1.00  0.00           H  
ATOM    787  HZ2 TRP A 299     -16.424  11.851   7.146  1.00  0.00           H  
ATOM    788  HZ3 TRP A 299     -14.039  12.614   3.650  1.00  0.00           H  
ATOM    789  HH2 TRP A 299     -15.455  11.067   4.987  1.00  0.00           H  
ATOM    790  N   ASP A 300     -16.291  19.254   7.332  1.00  0.00           N  
ATOM    791  CA  ASP A 300     -17.566  19.635   7.946  1.00  0.00           C  
ATOM    792  C   ASP A 300     -18.638  20.138   6.961  1.00  0.00           C  
ATOM    793  O   ASP A 300     -19.812  20.135   7.325  1.00  0.00           O  
ATOM    794  CB  ASP A 300     -17.395  20.645   9.104  1.00  0.00           C  
ATOM    795  CG  ASP A 300     -17.298  19.978  10.475  1.00  0.00           C  
ATOM    796  OD1 ASP A 300     -16.316  19.244  10.713  1.00  0.00           O  
ATOM    797  OD2 ASP A 300     -18.226  20.234  11.273  1.00  0.00           O1-
ATOM    798  H   ASP A 300     -15.471  19.741   7.670  1.00  0.00           H  
ATOM    799  HA  ASP A 300     -17.977  18.710   8.358  1.00  0.00           H  
ATOM    800  HB2 ASP A 300     -16.517  21.273   8.959  1.00  0.00           H  
ATOM    801  HB3 ASP A 300     -18.221  21.358   9.140  1.00  0.00           H  
ATOM    802  N   GLY A 301     -18.229  20.527   5.744  1.00  0.00           N  
ATOM    803  CA  GLY A 301     -19.101  20.988   4.676  1.00  0.00           C  
ATOM    804  C   GLY A 301     -19.003  20.103   3.425  1.00  0.00           C  
ATOM    805  O   GLY A 301     -19.303  20.608   2.345  1.00  0.00           O  
ATOM    806  H   GLY A 301     -17.242  20.491   5.527  1.00  0.00           H  
ATOM    807  HA2 GLY A 301     -20.147  21.033   4.985  1.00  0.00           H  
ATOM    808  HA3 GLY A 301     -18.808  22.005   4.415  1.00  0.00           H  
ATOM    809  N   LEU A 302     -18.580  18.827   3.526  1.00  0.00           N  
ATOM    810  CA  LEU A 302     -18.566  17.903   2.383  1.00  0.00           C  
ATOM    811  C   LEU A 302     -19.968  17.336   2.128  1.00  0.00           C  
ATOM    812  O   LEU A 302     -20.708  17.074   3.079  1.00  0.00           O  
ATOM    813  CB  LEU A 302     -17.565  16.738   2.597  1.00  0.00           C  
ATOM    814  CG  LEU A 302     -16.380  16.724   1.612  1.00  0.00           C  
ATOM    815  CD1 LEU A 302     -15.314  17.760   1.974  1.00  0.00           C  
ATOM    816  CD2 LEU A 302     -15.765  15.326   1.468  1.00  0.00           C  
ATOM    817  H   LEU A 302     -18.305  18.451   4.423  1.00  0.00           H  
ATOM    818  HA  LEU A 302     -18.264  18.462   1.494  1.00  0.00           H  
ATOM    819  HB2 LEU A 302     -17.202  16.688   3.621  1.00  0.00           H  
ATOM    820  HB3 LEU A 302     -18.091  15.797   2.449  1.00  0.00           H  
ATOM    821  HG  LEU A 302     -16.778  16.981   0.629  1.00  0.00           H  
ATOM    822 HD11 LEU A 302     -14.908  18.231   1.079  1.00  0.00           H  
ATOM    823 HD12 LEU A 302     -15.744  18.548   2.579  1.00  0.00           H  
ATOM    824 HD13 LEU A 302     -14.488  17.325   2.532  1.00  0.00           H  
ATOM    825 HD21 LEU A 302     -15.381  15.195   0.459  1.00  0.00           H  
ATOM    826 HD22 LEU A 302     -14.925  15.173   2.146  1.00  0.00           H  
ATOM    827 HD23 LEU A 302     -16.476  14.524   1.666  1.00  0.00           H  
ATOM    828  N   GLY A 303     -20.262  17.089   0.840  1.00  0.00           N  
ATOM    829  CA  GLY A 303     -21.492  16.442   0.390  1.00  0.00           C  
ATOM    830  C   GLY A 303     -21.594  15.031   0.974  1.00  0.00           C  
ATOM    831  O   GLY A 303     -20.580  14.383   1.231  1.00  0.00           O  
ATOM    832  H   GLY A 303     -19.587  17.325   0.126  1.00  0.00           H  
ATOM    833  HA2 GLY A 303     -22.354  17.045   0.681  1.00  0.00           H  
ATOM    834  HA3 GLY A 303     -21.484  16.382  -0.698  1.00  0.00           H  
ATOM    835  N   GLU A 304     -22.828  14.555   1.173  1.00  0.00           N  
ATOM    836  CA  GLU A 304     -23.111  13.237   1.740  1.00  0.00           C  
ATOM    837  C   GLU A 304     -22.534  12.108   0.871  1.00  0.00           C  
ATOM    838  O   GLU A 304     -22.038  11.132   1.426  1.00  0.00           O  
ATOM    839  CB  GLU A 304     -24.631  13.122   1.939  1.00  0.00           C  
ATOM    840  CG  GLU A 304     -25.032  12.244   3.135  1.00  0.00           C  
ATOM    841  CD  GLU A 304     -26.532  12.327   3.422  1.00  0.00           C  
ATOM    842  OE1 GLU A 304     -27.047  13.466   3.493  1.00  0.00           O  
ATOM    843  OE2 GLU A 304     -27.138  11.247   3.578  1.00  0.00           O1-
ATOM    844  H   GLU A 304     -23.631  15.127   0.953  1.00  0.00           H  
ATOM    845  HA  GLU A 304     -22.621  13.207   2.716  1.00  0.00           H  
ATOM    846  HB2 GLU A 304     -25.048  14.122   2.076  1.00  0.00           H  
ATOM    847  HB3 GLU A 304     -25.104  12.735   1.034  1.00  0.00           H  
ATOM    848  HG2 GLU A 304     -24.744  11.208   2.954  1.00  0.00           H  
ATOM    849  HG3 GLU A 304     -24.504  12.567   4.033  1.00  0.00           H  
ATOM    850  N   GLU A 305     -22.534  12.327  -0.456  1.00  0.00           N  
ATOM    851  CA  GLU A 305     -21.934  11.457  -1.460  1.00  0.00           C  
ATOM    852  C   GLU A 305     -20.397  11.511  -1.476  1.00  0.00           C  
ATOM    853  O   GLU A 305     -19.778  10.532  -1.881  1.00  0.00           O  
ATOM    854  CB  GLU A 305     -22.552  11.782  -2.824  1.00  0.00           C  
ATOM    855  CG  GLU A 305     -22.377  10.646  -3.849  1.00  0.00           C  
ATOM    856  CD  GLU A 305     -23.596  10.568  -4.761  1.00  0.00           C  
ATOM    857  OE1 GLU A 305     -23.567  11.232  -5.819  1.00  0.00           O  
ATOM    858  OE2 GLU A 305     -24.553   9.869  -4.360  1.00  0.00           O1-
ATOM    859  H   GLU A 305     -22.958  13.172  -0.809  1.00  0.00           H  
ATOM    860  HA  GLU A 305     -22.254  10.449  -1.220  1.00  0.00           H  
ATOM    861  HB2 GLU A 305     -23.612  12.005  -2.683  1.00  0.00           H  
ATOM    862  HB3 GLU A 305     -22.116  12.698  -3.226  1.00  0.00           H  
ATOM    863  HG2 GLU A 305     -21.470  10.791  -4.437  1.00  0.00           H  
ATOM    864  HG3 GLU A 305     -22.272   9.680  -3.354  1.00  0.00           H  
ATOM    865  N   GLN A 306     -19.813  12.624  -1.007  1.00  0.00           N  
ATOM    866  CA  GLN A 306     -18.373  12.783  -0.844  1.00  0.00           C  
ATOM    867  C   GLN A 306     -17.872  12.200   0.485  1.00  0.00           C  
ATOM    868  O   GLN A 306     -16.761  11.686   0.513  1.00  0.00           O  
ATOM    869  CB  GLN A 306     -17.975  14.257  -0.961  1.00  0.00           C  
ATOM    870  CG  GLN A 306     -18.307  14.881  -2.322  1.00  0.00           C  
ATOM    871  CD  GLN A 306     -17.736  16.291  -2.417  1.00  0.00           C  
ATOM    872  OE1 GLN A 306     -18.429  17.263  -2.132  1.00  0.00           O  
ATOM    873  NE2 GLN A 306     -16.462  16.403  -2.800  1.00  0.00           N  
ATOM    874  H   GLN A 306     -20.387  13.384  -0.668  1.00  0.00           H  
ATOM    875  HA  GLN A 306     -17.868  12.262  -1.658  1.00  0.00           H  
ATOM    876  HB2 GLN A 306     -18.422  14.846  -0.160  1.00  0.00           H  
ATOM    877  HB3 GLN A 306     -16.897  14.313  -0.825  1.00  0.00           H  
ATOM    878  HG2 GLN A 306     -17.903  14.271  -3.131  1.00  0.00           H  
ATOM    879  HG3 GLN A 306     -19.387  14.925  -2.471  1.00  0.00           H  
ATOM    880 HE21 GLN A 306     -15.920  15.584  -3.029  1.00  0.00           H  
ATOM    881 HE22 GLN A 306     -16.037  17.316  -2.873  1.00  0.00           H  
ATOM    882  N   LYS A 307     -18.679  12.254   1.555  1.00  0.00           N  
ATOM    883  CA  LYS A 307     -18.330  11.671   2.849  1.00  0.00           C  
ATOM    884  C   LYS A 307     -18.418  10.147   2.850  1.00  0.00           C  
ATOM    885  O   LYS A 307     -17.485   9.504   3.327  1.00  0.00           O  
ATOM    886  CB  LYS A 307     -19.221  12.234   3.962  1.00  0.00           C  
ATOM    887  CG  LYS A 307     -18.856  13.665   4.352  1.00  0.00           C  
ATOM    888  CD  LYS A 307     -19.501  14.075   5.677  1.00  0.00           C  
ATOM    889  CE  LYS A 307     -18.966  15.421   6.157  1.00  0.00           C  
ATOM    890  NZ  LYS A 307     -19.583  15.845   7.423  1.00  0.00           N1+
ATOM    891  H   LYS A 307     -19.574  12.721   1.488  1.00  0.00           H  
ATOM    892  HA  LYS A 307     -17.294  11.938   3.072  1.00  0.00           H  
ATOM    893  HB2 LYS A 307     -20.277  12.164   3.696  1.00  0.00           H  
ATOM    894  HB3 LYS A 307     -19.091  11.615   4.851  1.00  0.00           H  
ATOM    895  HG2 LYS A 307     -17.772  13.776   4.415  1.00  0.00           H  
ATOM    896  HG3 LYS A 307     -19.201  14.337   3.571  1.00  0.00           H  
ATOM    897  HD2 LYS A 307     -20.583  14.132   5.550  1.00  0.00           H  
ATOM    898  HD3 LYS A 307     -19.315  13.316   6.438  1.00  0.00           H  
ATOM    899  HE2 LYS A 307     -17.889  15.353   6.298  1.00  0.00           H  
ATOM    900  HE3 LYS A 307     -19.158  16.185   5.404  1.00  0.00           H  
ATOM    901  HZ1 LYS A 307     -19.191  16.735   7.699  1.00  0.00           H  
ATOM    902  HZ2 LYS A 307     -20.579  15.946   7.297  1.00  0.00           H  
ATOM    903  HZ3 LYS A 307     -19.398  15.161   8.143  1.00  0.00           H  
ATOM    904  N   GLN A 308     -19.528   9.605   2.321  1.00  0.00           N  
ATOM    905  CA  GLN A 308     -19.758   8.166   2.208  1.00  0.00           C  
ATOM    906  C   GLN A 308     -18.660   7.463   1.411  1.00  0.00           C  
ATOM    907  O   GLN A 308     -18.135   6.477   1.907  1.00  0.00           O  
ATOM    908  CB  GLN A 308     -21.163   7.850   1.658  1.00  0.00           C  
ATOM    909  CG  GLN A 308     -21.495   8.479   0.293  1.00  0.00           C  
ATOM    910  CD  GLN A 308     -21.361   7.570  -0.924  1.00  0.00           C  
ATOM    911  OE1 GLN A 308     -20.446   7.719  -1.729  1.00  0.00           O  
ATOM    912  NE2 GLN A 308     -22.301   6.643  -1.085  1.00  0.00           N  
ATOM    913  H   GLN A 308     -20.257  10.206   1.957  1.00  0.00           H  
ATOM    914  HA  GLN A 308     -19.720   7.768   3.223  1.00  0.00           H  
ATOM    915  HB2 GLN A 308     -21.321   6.771   1.628  1.00  0.00           H  
ATOM    916  HB3 GLN A 308     -21.888   8.220   2.383  1.00  0.00           H  
ATOM    917  HG2 GLN A 308     -22.531   8.821   0.314  1.00  0.00           H  
ATOM    918  HG3 GLN A 308     -20.872   9.350   0.133  1.00  0.00           H  
ATOM    919 HE21 GLN A 308     -23.066   6.566  -0.431  1.00  0.00           H  
ATOM    920 HE22 GLN A 308     -22.275   6.040  -1.894  1.00  0.00           H  
ATOM    921  N   VAL A 309     -18.281   8.003   0.242  1.00  0.00           N  
ATOM    922  CA  VAL A 309     -17.227   7.444  -0.605  1.00  0.00           C  
ATOM    923  C   VAL A 309     -15.882   7.316   0.124  1.00  0.00           C  
ATOM    924  O   VAL A 309     -15.258   6.263   0.015  1.00  0.00           O  
ATOM    925  CB  VAL A 309     -17.029   8.235  -1.928  1.00  0.00           C  
ATOM    926  CG1 VAL A 309     -16.746   9.717  -1.712  1.00  0.00           C  
ATOM    927  CG2 VAL A 309     -15.916   7.674  -2.819  1.00  0.00           C  
ATOM    928  H   VAL A 309     -18.756   8.820  -0.117  1.00  0.00           H  
ATOM    929  HA  VAL A 309     -17.552   6.436  -0.873  1.00  0.00           H  
ATOM    930  HB  VAL A 309     -17.960   8.153  -2.488  1.00  0.00           H  
ATOM    931 HG11 VAL A 309     -16.767  10.267  -2.654  1.00  0.00           H  
ATOM    932 HG12 VAL A 309     -17.534  10.105  -1.090  1.00  0.00           H  
ATOM    933 HG13 VAL A 309     -15.785   9.909  -1.237  1.00  0.00           H  
ATOM    934 HG21 VAL A 309     -15.960   8.105  -3.819  1.00  0.00           H  
ATOM    935 HG22 VAL A 309     -14.941   7.922  -2.403  1.00  0.00           H  
ATOM    936 HG23 VAL A 309     -15.988   6.591  -2.921  1.00  0.00           H  
ATOM    937  N   TYR A 310     -15.507   8.340   0.910  1.00  0.00           N  
ATOM    938  CA  TYR A 310     -14.321   8.300   1.760  1.00  0.00           C  
ATOM    939  C   TYR A 310     -14.368   7.185   2.810  1.00  0.00           C  
ATOM    940  O   TYR A 310     -13.322   6.611   3.084  1.00  0.00           O  
ATOM    941  CB  TYR A 310     -14.077   9.674   2.417  1.00  0.00           C  
ATOM    942  CG  TYR A 310     -13.359  10.671   1.531  1.00  0.00           C  
ATOM    943  CD1 TYR A 310     -12.094  10.348   1.004  1.00  0.00           C  
ATOM    944  CD2 TYR A 310     -13.924  11.927   1.243  1.00  0.00           C  
ATOM    945  CE1 TYR A 310     -11.406  11.267   0.193  1.00  0.00           C  
ATOM    946  CE2 TYR A 310     -13.262  12.830   0.394  1.00  0.00           C  
ATOM    947  CZ  TYR A 310     -11.995  12.504  -0.121  1.00  0.00           C  
ATOM    948  OH  TYR A 310     -11.328  13.387  -0.916  1.00  0.00           O  
ATOM    949  H   TYR A 310     -16.077   9.172   0.964  1.00  0.00           H  
ATOM    950  HA  TYR A 310     -13.483   8.061   1.103  1.00  0.00           H  
ATOM    951  HB2 TYR A 310     -15.006  10.098   2.795  1.00  0.00           H  
ATOM    952  HB3 TYR A 310     -13.435   9.549   3.288  1.00  0.00           H  
ATOM    953  HD1 TYR A 310     -11.651   9.389   1.221  1.00  0.00           H  
ATOM    954  HD2 TYR A 310     -14.854  12.222   1.695  1.00  0.00           H  
ATOM    955  HE1 TYR A 310     -10.430  11.015  -0.196  1.00  0.00           H  
ATOM    956  HE2 TYR A 310     -13.710  13.783   0.163  1.00  0.00           H  
ATOM    957  HH  TYR A 310     -11.837  14.172  -1.131  1.00  0.00           H  
ATOM    958  N   LYS A 311     -15.566   6.865   3.326  1.00  0.00           N  
ATOM    959  CA  LYS A 311     -15.800   5.777   4.277  1.00  0.00           C  
ATOM    960  C   LYS A 311     -15.684   4.392   3.624  1.00  0.00           C  
ATOM    961  O   LYS A 311     -15.073   3.505   4.220  1.00  0.00           O  
ATOM    962  CB  LYS A 311     -17.179   5.934   4.951  1.00  0.00           C  
ATOM    963  CG  LYS A 311     -17.423   7.296   5.629  1.00  0.00           C  
ATOM    964  CD  LYS A 311     -17.308   7.262   7.161  1.00  0.00           C  
ATOM    965  CE  LYS A 311     -18.641   7.547   7.863  1.00  0.00           C  
ATOM    966  NZ  LYS A 311     -19.027   8.963   7.727  1.00  0.00           N1+
ATOM    967  H   LYS A 311     -16.385   7.373   3.021  1.00  0.00           H  
ATOM    968  HA  LYS A 311     -15.038   5.823   5.050  1.00  0.00           H  
ATOM    969  HB2 LYS A 311     -17.965   5.785   4.215  1.00  0.00           H  
ATOM    970  HB3 LYS A 311     -17.336   5.123   5.662  1.00  0.00           H  
ATOM    971  HG2 LYS A 311     -16.739   8.053   5.256  1.00  0.00           H  
ATOM    972  HG3 LYS A 311     -18.411   7.652   5.336  1.00  0.00           H  
ATOM    973  HD2 LYS A 311     -16.920   6.302   7.503  1.00  0.00           H  
ATOM    974  HD3 LYS A 311     -16.576   7.998   7.489  1.00  0.00           H  
ATOM    975  HE2 LYS A 311     -19.431   6.906   7.472  1.00  0.00           H  
ATOM    976  HE3 LYS A 311     -18.548   7.327   8.927  1.00  0.00           H  
ATOM    977  HZ1 LYS A 311     -19.137   9.191   6.749  1.00  0.00           H  
ATOM    978  HZ2 LYS A 311     -19.901   9.120   8.209  1.00  0.00           H  
ATOM    979  HZ3 LYS A 311     -18.311   9.550   8.131  1.00  0.00           H  
ATOM    980  N   LYS A 312     -16.245   4.237   2.411  1.00  0.00           N  
ATOM    981  CA  LYS A 312     -16.162   3.008   1.615  1.00  0.00           C  
ATOM    982  C   LYS A 312     -14.730   2.682   1.171  1.00  0.00           C  
ATOM    983  O   LYS A 312     -14.405   1.508   1.013  1.00  0.00           O  
ATOM    984  CB  LYS A 312     -17.080   3.081   0.374  1.00  0.00           C  
ATOM    985  CG  LYS A 312     -18.560   2.752   0.625  1.00  0.00           C  
ATOM    986  CD  LYS A 312     -19.342   3.897   1.265  1.00  0.00           C  
ATOM    987  CE  LYS A 312     -20.835   3.609   1.452  1.00  0.00           C  
ATOM    988  NZ  LYS A 312     -21.254   3.839   2.844  1.00  0.00           N1+
ATOM    989  H   LYS A 312     -16.733   5.015   1.986  1.00  0.00           H  
ATOM    990  HA  LYS A 312     -16.496   2.183   2.248  1.00  0.00           H  
ATOM    991  HB2 LYS A 312     -16.968   4.035  -0.143  1.00  0.00           H  
ATOM    992  HB3 LYS A 312     -16.744   2.329  -0.343  1.00  0.00           H  
ATOM    993  HG2 LYS A 312     -19.025   2.502  -0.329  1.00  0.00           H  
ATOM    994  HG3 LYS A 312     -18.640   1.856   1.241  1.00  0.00           H  
ATOM    995  HD2 LYS A 312     -18.890   4.145   2.224  1.00  0.00           H  
ATOM    996  HD3 LYS A 312     -19.254   4.760   0.608  1.00  0.00           H  
ATOM    997  HE2 LYS A 312     -21.429   4.239   0.789  1.00  0.00           H  
ATOM    998  HE3 LYS A 312     -21.068   2.574   1.195  1.00  0.00           H  
ATOM    999  HZ1 LYS A 312     -21.074   4.800   3.099  1.00  0.00           H  
ATOM   1000  HZ2 LYS A 312     -22.242   3.646   2.935  1.00  0.00           H  
ATOM   1001  HZ3 LYS A 312     -20.736   3.225   3.456  1.00  0.00           H  
ATOM   1002  N   LYS A 313     -13.897   3.716   0.984  1.00  0.00           N  
ATOM   1003  CA  LYS A 313     -12.481   3.551   0.688  1.00  0.00           C  
ATOM   1004  C   LYS A 313     -11.677   3.099   1.908  1.00  0.00           C  
ATOM   1005  O   LYS A 313     -10.703   2.382   1.718  1.00  0.00           O  
ATOM   1006  CB  LYS A 313     -11.902   4.852   0.118  1.00  0.00           C  
ATOM   1007  CG  LYS A 313     -12.355   5.135  -1.321  1.00  0.00           C  
ATOM   1008  CD  LYS A 313     -11.622   6.350  -1.899  1.00  0.00           C  
ATOM   1009  CE  LYS A 313     -12.224   6.894  -3.201  1.00  0.00           C  
ATOM   1010  NZ  LYS A 313     -11.760   6.179  -4.399  1.00  0.00           N1+
ATOM   1011  H   LYS A 313     -14.234   4.663   1.092  1.00  0.00           H  
ATOM   1012  HA  LYS A 313     -12.378   2.774  -0.073  1.00  0.00           H  
ATOM   1013  HB2 LYS A 313     -12.142   5.694   0.768  1.00  0.00           H  
ATOM   1014  HB3 LYS A 313     -10.812   4.782   0.108  1.00  0.00           H  
ATOM   1015  HG2 LYS A 313     -12.156   4.265  -1.949  1.00  0.00           H  
ATOM   1016  HG3 LYS A 313     -13.431   5.288  -1.356  1.00  0.00           H  
ATOM   1017  HD2 LYS A 313     -11.639   7.151  -1.158  1.00  0.00           H  
ATOM   1018  HD3 LYS A 313     -10.568   6.110  -2.047  1.00  0.00           H  
ATOM   1019  HE2 LYS A 313     -13.306   6.836  -3.178  1.00  0.00           H  
ATOM   1020  HE3 LYS A 313     -11.955   7.945  -3.320  1.00  0.00           H  
ATOM   1021  HZ1 LYS A 313     -12.021   5.206  -4.330  1.00  0.00           H  
ATOM   1022  HZ2 LYS A 313     -12.185   6.583  -5.221  1.00  0.00           H  
ATOM   1023  HZ3 LYS A 313     -10.755   6.252  -4.469  1.00  0.00           H  
ATOM   1024  N   THR A 314     -12.088   3.507   3.120  1.00  0.00           N  
ATOM   1025  CA  THR A 314     -11.401   3.166   4.363  1.00  0.00           C  
ATOM   1026  C   THR A 314     -11.413   1.663   4.663  1.00  0.00           C  
ATOM   1027  O   THR A 314     -10.346   1.093   4.873  1.00  0.00           O  
ATOM   1028  CB  THR A 314     -11.996   3.864   5.608  1.00  0.00           C  
ATOM   1029  OG1 THR A 314     -12.371   5.182   5.305  1.00  0.00           O  
ATOM   1030  CG2 THR A 314     -11.010   3.925   6.780  1.00  0.00           C  
ATOM   1031  H   THR A 314     -12.889   4.117   3.209  1.00  0.00           H  
ATOM   1032  HA  THR A 314     -10.362   3.484   4.251  1.00  0.00           H  
ATOM   1033  HB  THR A 314     -12.906   3.363   5.943  1.00  0.00           H  
ATOM   1034 HG21 THR A 314     -11.462   4.423   7.638  1.00  0.00           H  
ATOM   1035 HG22 THR A 314     -10.711   2.930   7.111  1.00  0.00           H  
ATOM   1036 HG23 THR A 314     -10.105   4.466   6.506  1.00  0.00           H  
ATOM   1037  HG1 THR A 314     -12.462   5.672   6.125  1.00  0.00           H  
ATOM   1038  N   GLU A 315     -12.609   1.047   4.630  1.00  0.00           N  
ATOM   1039  CA  GLU A 315     -12.787  -0.394   4.822  1.00  0.00           C  
ATOM   1040  C   GLU A 315     -12.015  -1.206   3.773  1.00  0.00           C  
ATOM   1041  O   GLU A 315     -11.446  -2.234   4.124  1.00  0.00           O  
ATOM   1042  CB  GLU A 315     -14.292  -0.742   4.875  1.00  0.00           C  
ATOM   1043  CG  GLU A 315     -15.072  -0.645   3.545  1.00  0.00           C  
ATOM   1044  CD  GLU A 315     -15.296  -1.976   2.814  1.00  0.00           C  
ATOM   1045  OE1 GLU A 315     -14.318  -2.726   2.604  1.00  0.00           O  
ATOM   1046  OE2 GLU A 315     -16.470  -2.230   2.476  1.00  0.00           O1-
ATOM   1047  H   GLU A 315     -13.443   1.580   4.424  1.00  0.00           H  
ATOM   1048  HA  GLU A 315     -12.370  -0.629   5.801  1.00  0.00           H  
ATOM   1049  HB2 GLU A 315     -14.406  -1.742   5.295  1.00  0.00           H  
ATOM   1050  HB3 GLU A 315     -14.770  -0.083   5.601  1.00  0.00           H  
ATOM   1051  HG2 GLU A 315     -16.050  -0.207   3.748  1.00  0.00           H  
ATOM   1052  HG3 GLU A 315     -14.579   0.049   2.877  1.00  0.00           H  
ATOM   1053  N   ALA A 316     -11.979  -0.708   2.526  1.00  0.00           N  
ATOM   1054  CA  ALA A 316     -11.261  -1.327   1.420  1.00  0.00           C  
ATOM   1055  C   ALA A 316      -9.741  -1.167   1.549  1.00  0.00           C  
ATOM   1056  O   ALA A 316      -9.010  -2.086   1.185  1.00  0.00           O  
ATOM   1057  CB  ALA A 316     -11.770  -0.732   0.101  1.00  0.00           C  
ATOM   1058  H   ALA A 316     -12.483   0.141   2.313  1.00  0.00           H  
ATOM   1059  HA  ALA A 316     -11.490  -2.394   1.419  1.00  0.00           H  
ATOM   1060  HB1 ALA A 316     -11.277  -1.193  -0.756  1.00  0.00           H  
ATOM   1061  HB2 ALA A 316     -12.842  -0.895  -0.011  1.00  0.00           H  
ATOM   1062  HB3 ALA A 316     -11.593   0.343   0.048  1.00  0.00           H  
ATOM   1063  N   ALA A 317      -9.295  -0.022   2.087  1.00  0.00           N  
ATOM   1064  CA  ALA A 317      -7.893   0.281   2.322  1.00  0.00           C  
ATOM   1065  C   ALA A 317      -7.344  -0.528   3.497  1.00  0.00           C  
ATOM   1066  O   ALA A 317      -6.303  -1.160   3.347  1.00  0.00           O  
ATOM   1067  CB  ALA A 317      -7.704   1.790   2.542  1.00  0.00           C  
ATOM   1068  H   ALA A 317      -9.955   0.705   2.333  1.00  0.00           H  
ATOM   1069  HA  ALA A 317      -7.329   0.005   1.428  1.00  0.00           H  
ATOM   1070  HB1 ALA A 317      -6.649   2.035   2.658  1.00  0.00           H  
ATOM   1071  HB2 ALA A 317      -8.062   2.358   1.684  1.00  0.00           H  
ATOM   1072  HB3 ALA A 317      -8.233   2.149   3.425  1.00  0.00           H  
ATOM   1073  N   LYS A 318      -8.013  -0.476   4.663  1.00  0.00           N  
ATOM   1074  CA  LYS A 318      -7.563  -1.154   5.882  1.00  0.00           C  
ATOM   1075  C   LYS A 318      -7.469  -2.670   5.667  1.00  0.00           C  
ATOM   1076  O   LYS A 318      -6.508  -3.271   6.133  1.00  0.00           O  
ATOM   1077  CB  LYS A 318      -8.472  -0.793   7.079  1.00  0.00           C  
ATOM   1078  CG  LYS A 318      -9.763  -1.627   7.175  1.00  0.00           C  
ATOM   1079  CD  LYS A 318     -10.700  -1.230   8.310  1.00  0.00           C  
ATOM   1080  CE  LYS A 318     -11.813  -2.269   8.517  1.00  0.00           C  
ATOM   1081  NZ  LYS A 318     -11.307  -3.498   9.158  1.00  0.00           N1+
ATOM   1082  H   LYS A 318      -8.863   0.073   4.731  1.00  0.00           H  
ATOM   1083  HA  LYS A 318      -6.558  -0.802   6.112  1.00  0.00           H  
ATOM   1084  HB2 LYS A 318      -7.907  -0.966   7.996  1.00  0.00           H  
ATOM   1085  HB3 LYS A 318      -8.698   0.275   7.069  1.00  0.00           H  
ATOM   1086  HG2 LYS A 318     -10.298  -1.561   6.233  1.00  0.00           H  
ATOM   1087  HG3 LYS A 318      -9.512  -2.676   7.323  1.00  0.00           H  
ATOM   1088  HD2 LYS A 318     -10.138  -1.087   9.234  1.00  0.00           H  
ATOM   1089  HD3 LYS A 318     -11.150  -0.264   8.077  1.00  0.00           H  
ATOM   1090  HE2 LYS A 318     -12.584  -1.852   9.165  1.00  0.00           H  
ATOM   1091  HE3 LYS A 318     -12.294  -2.517   7.570  1.00  0.00           H  
ATOM   1092  HZ1 LYS A 318     -10.605  -3.922   8.569  1.00  0.00           H  
ATOM   1093  HZ2 LYS A 318     -10.901  -3.270  10.054  1.00  0.00           H  
ATOM   1094  HZ3 LYS A 318     -12.070  -4.146   9.293  1.00  0.00           H  
ATOM   1095  N   LYS A 319      -8.448  -3.241   4.939  1.00  0.00           N  
ATOM   1096  CA  LYS A 319      -8.492  -4.651   4.576  1.00  0.00           C  
ATOM   1097  C   LYS A 319      -7.271  -5.061   3.767  1.00  0.00           C  
ATOM   1098  O   LYS A 319      -6.544  -5.933   4.235  1.00  0.00           O  
ATOM   1099  CB  LYS A 319      -9.792  -4.992   3.827  1.00  0.00           C  
ATOM   1100  CG  LYS A 319     -10.957  -5.270   4.788  1.00  0.00           C  
ATOM   1101  CD  LYS A 319     -12.344  -5.131   4.132  1.00  0.00           C  
ATOM   1102  CE  LYS A 319     -13.077  -6.449   3.875  1.00  0.00           C  
ATOM   1103  NZ  LYS A 319     -13.506  -7.087   5.131  1.00  0.00           N1+
ATOM   1104  H   LYS A 319      -9.196  -2.665   4.576  1.00  0.00           H  
ATOM   1105  HA  LYS A 319      -8.473  -5.219   5.508  1.00  0.00           H  
ATOM   1106  HB2 LYS A 319     -10.023  -4.193   3.121  1.00  0.00           H  
ATOM   1107  HB3 LYS A 319      -9.664  -5.890   3.220  1.00  0.00           H  
ATOM   1108  HG2 LYS A 319     -10.834  -6.254   5.241  1.00  0.00           H  
ATOM   1109  HG3 LYS A 319     -10.907  -4.560   5.616  1.00  0.00           H  
ATOM   1110  HD2 LYS A 319     -12.972  -4.481   4.743  1.00  0.00           H  
ATOM   1111  HD3 LYS A 319     -12.254  -4.613   3.176  1.00  0.00           H  
ATOM   1112  HE2 LYS A 319     -13.965  -6.261   3.269  1.00  0.00           H  
ATOM   1113  HE3 LYS A 319     -12.444  -7.135   3.312  1.00  0.00           H  
ATOM   1114  HZ1 LYS A 319     -12.701  -7.285   5.706  1.00  0.00           H  
ATOM   1115  HZ2 LYS A 319     -14.132  -6.465   5.624  1.00  0.00           H  
ATOM   1116  HZ3 LYS A 319     -13.990  -7.948   4.920  1.00  0.00           H  
ATOM   1117  N   GLU A 320      -7.040  -4.399   2.618  1.00  0.00           N  
ATOM   1118  CA  GLU A 320      -5.884  -4.657   1.756  1.00  0.00           C  
ATOM   1119  C   GLU A 320      -4.559  -4.527   2.512  1.00  0.00           C  
ATOM   1120  O   GLU A 320      -3.670  -5.338   2.280  1.00  0.00           O  
ATOM   1121  CB  GLU A 320      -5.902  -3.748   0.502  1.00  0.00           C  
ATOM   1122  CG  GLU A 320      -4.971  -2.508   0.555  1.00  0.00           C  
ATOM   1123  CD  GLU A 320      -4.943  -1.689  -0.715  1.00  0.00           C  
ATOM   1124  OE1 GLU A 320      -4.777  -2.314  -1.783  1.00  0.00           O  
ATOM   1125  OE2 GLU A 320      -5.027  -0.449  -0.586  1.00  0.00           O1-
ATOM   1126  H   GLU A 320      -7.672  -3.671   2.314  1.00  0.00           H  
ATOM   1127  HA  GLU A 320      -5.982  -5.691   1.420  1.00  0.00           H  
ATOM   1128  HB2 GLU A 320      -5.622  -4.361  -0.355  1.00  0.00           H  
ATOM   1129  HB3 GLU A 320      -6.919  -3.419   0.291  1.00  0.00           H  
ATOM   1130  HG2 GLU A 320      -5.249  -1.849   1.366  1.00  0.00           H  
ATOM   1131  HG3 GLU A 320      -3.933  -2.787   0.718  1.00  0.00           H  
ATOM   1132  N   TYR A 321      -4.460  -3.511   3.389  1.00  0.00           N  
ATOM   1133  CA  TYR A 321      -3.288  -3.251   4.209  1.00  0.00           C  
ATOM   1134  C   TYR A 321      -2.857  -4.481   5.017  1.00  0.00           C  
ATOM   1135  O   TYR A 321      -1.664  -4.743   5.093  1.00  0.00           O  
ATOM   1136  CB  TYR A 321      -3.517  -2.003   5.086  1.00  0.00           C  
ATOM   1137  CG  TYR A 321      -2.575  -1.903   6.269  1.00  0.00           C  
ATOM   1138  CD1 TYR A 321      -1.193  -1.877   6.027  1.00  0.00           C  
ATOM   1139  CD2 TYR A 321      -3.053  -1.953   7.594  1.00  0.00           C  
ATOM   1140  CE1 TYR A 321      -0.293  -1.911   7.100  1.00  0.00           C  
ATOM   1141  CE2 TYR A 321      -2.143  -1.924   8.671  1.00  0.00           C  
ATOM   1142  CZ  TYR A 321      -0.759  -1.881   8.422  1.00  0.00           C  
ATOM   1143  OH  TYR A 321       0.132  -1.816   9.453  1.00  0.00           O  
ATOM   1144  H   TYR A 321      -5.231  -2.863   3.489  1.00  0.00           H  
ATOM   1145  HA  TYR A 321      -2.476  -3.022   3.516  1.00  0.00           H  
ATOM   1146  HB2 TYR A 321      -3.423  -1.111   4.468  1.00  0.00           H  
ATOM   1147  HB3 TYR A 321      -4.531  -1.988   5.471  1.00  0.00           H  
ATOM   1148  HD1 TYR A 321      -0.830  -1.892   5.012  1.00  0.00           H  
ATOM   1149  HD2 TYR A 321      -4.114  -2.014   7.786  1.00  0.00           H  
ATOM   1150  HE1 TYR A 321       0.754  -1.973   6.896  1.00  0.00           H  
ATOM   1151  HE2 TYR A 321      -2.509  -1.937   9.687  1.00  0.00           H  
ATOM   1152  HH  TYR A 321       1.048  -1.780   9.162  1.00  0.00           H  
ATOM   1153  N   LEU A 322      -3.833  -5.232   5.543  1.00  0.00           N  
ATOM   1154  CA  LEU A 322      -3.605  -6.482   6.258  1.00  0.00           C  
ATOM   1155  C   LEU A 322      -3.076  -7.589   5.330  1.00  0.00           C  
ATOM   1156  O   LEU A 322      -2.173  -8.311   5.742  1.00  0.00           O  
ATOM   1157  CB  LEU A 322      -4.909  -6.935   6.941  1.00  0.00           C  
ATOM   1158  CG  LEU A 322      -5.527  -5.909   7.915  1.00  0.00           C  
ATOM   1159  CD1 LEU A 322      -7.022  -6.195   8.166  1.00  0.00           C  
ATOM   1160  CD2 LEU A 322      -4.719  -5.771   9.215  1.00  0.00           C  
ATOM   1161  H   LEU A 322      -4.797  -4.953   5.418  1.00  0.00           H  
ATOM   1162  HA  LEU A 322      -2.855  -6.300   7.030  1.00  0.00           H  
ATOM   1163  HB2 LEU A 322      -5.629  -7.155   6.161  1.00  0.00           H  
ATOM   1164  HB3 LEU A 322      -4.753  -7.880   7.463  1.00  0.00           H  
ATOM   1165  HG  LEU A 322      -5.485  -4.932   7.451  1.00  0.00           H  
ATOM   1166 HD11 LEU A 322      -7.613  -5.287   8.036  1.00  0.00           H  
ATOM   1167 HD12 LEU A 322      -7.428  -6.939   7.482  1.00  0.00           H  
ATOM   1168 HD13 LEU A 322      -7.207  -6.562   9.176  1.00  0.00           H  
ATOM   1169 HD21 LEU A 322      -5.356  -5.626  10.087  1.00  0.00           H  
ATOM   1170 HD22 LEU A 322      -4.102  -6.649   9.405  1.00  0.00           H  
ATOM   1171 HD23 LEU A 322      -4.050  -4.911   9.161  1.00  0.00           H  
ATOM   1172  N   LYS A 323      -3.624  -7.694   4.103  1.00  0.00           N  
ATOM   1173  CA  LYS A 323      -3.200  -8.674   3.097  1.00  0.00           C  
ATOM   1174  C   LYS A 323      -1.781  -8.401   2.576  1.00  0.00           C  
ATOM   1175  O   LYS A 323      -0.963  -9.319   2.567  1.00  0.00           O  
ATOM   1176  CB  LYS A 323      -4.191  -8.747   1.913  1.00  0.00           C  
ATOM   1177  CG  LYS A 323      -5.431  -9.636   2.115  1.00  0.00           C  
ATOM   1178  CD  LYS A 323      -6.580  -8.975   2.888  1.00  0.00           C  
ATOM   1179  CE  LYS A 323      -6.611  -9.330   4.380  1.00  0.00           C  
ATOM   1180  NZ  LYS A 323      -7.618  -8.529   5.092  1.00  0.00           N1+
ATOM   1181  H   LYS A 323      -4.332  -7.033   3.815  1.00  0.00           H  
ATOM   1182  HA  LYS A 323      -3.182  -9.651   3.583  1.00  0.00           H  
ATOM   1183  HB2 LYS A 323      -4.470  -7.754   1.561  1.00  0.00           H  
ATOM   1184  HB3 LYS A 323      -3.665  -9.201   1.070  1.00  0.00           H  
ATOM   1185  HG2 LYS A 323      -5.808  -9.907   1.128  1.00  0.00           H  
ATOM   1186  HG3 LYS A 323      -5.151 -10.582   2.581  1.00  0.00           H  
ATOM   1187  HD2 LYS A 323      -6.519  -7.898   2.750  1.00  0.00           H  
ATOM   1188  HD3 LYS A 323      -7.527  -9.268   2.433  1.00  0.00           H  
ATOM   1189  HE2 LYS A 323      -6.842 -10.388   4.508  1.00  0.00           H  
ATOM   1190  HE3 LYS A 323      -5.643  -9.166   4.847  1.00  0.00           H  
ATOM   1191  HZ1 LYS A 323      -7.383  -7.550   4.992  1.00  0.00           H  
ATOM   1192  HZ2 LYS A 323      -8.530  -8.702   4.694  1.00  0.00           H  
ATOM   1193  HZ3 LYS A 323      -7.620  -8.781   6.070  1.00  0.00           H  
ATOM   1194  N   GLN A 324      -1.513  -7.148   2.171  1.00  0.00           N  
ATOM   1195  CA  GLN A 324      -0.197  -6.694   1.722  1.00  0.00           C  
ATOM   1196  C   GLN A 324       0.873  -6.794   2.814  1.00  0.00           C  
ATOM   1197  O   GLN A 324       1.990  -7.213   2.516  1.00  0.00           O  
ATOM   1198  CB  GLN A 324      -0.262  -5.255   1.176  1.00  0.00           C  
ATOM   1199  CG  GLN A 324      -0.834  -5.156  -0.246  1.00  0.00           C  
ATOM   1200  CD  GLN A 324      -0.639  -3.752  -0.816  1.00  0.00           C  
ATOM   1201  OE1 GLN A 324       0.420  -3.432  -1.351  1.00  0.00           O  
ATOM   1202  NE2 GLN A 324      -1.659  -2.903  -0.699  1.00  0.00           N  
ATOM   1203  H   GLN A 324      -2.245  -6.447   2.204  1.00  0.00           H  
ATOM   1204  HA  GLN A 324       0.115  -7.356   0.911  1.00  0.00           H  
ATOM   1205  HB2 GLN A 324      -0.836  -4.622   1.856  1.00  0.00           H  
ATOM   1206  HB3 GLN A 324       0.747  -4.834   1.162  1.00  0.00           H  
ATOM   1207  HG2 GLN A 324      -0.327  -5.861  -0.905  1.00  0.00           H  
ATOM   1208  HG3 GLN A 324      -1.892  -5.426  -0.253  1.00  0.00           H  
ATOM   1209 HE21 GLN A 324      -2.532  -3.196  -0.287  1.00  0.00           H  
ATOM   1210 HE22 GLN A 324      -1.581  -1.966  -1.068  1.00  0.00           H  
ATOM   1211  N   LEU A 325       0.506  -6.437   4.057  1.00  0.00           N  
ATOM   1212  CA  LEU A 325       1.379  -6.549   5.222  1.00  0.00           C  
ATOM   1213  C   LEU A 325       1.744  -7.989   5.548  1.00  0.00           C  
ATOM   1214  O   LEU A 325       2.926  -8.250   5.755  1.00  0.00           O  
ATOM   1215  CB  LEU A 325       0.762  -5.847   6.447  1.00  0.00           C  
ATOM   1216  CG  LEU A 325       1.505  -6.016   7.794  1.00  0.00           C  
ATOM   1217  CD1 LEU A 325       3.011  -5.673   7.733  1.00  0.00           C  
ATOM   1218  CD2 LEU A 325       0.774  -5.250   8.912  1.00  0.00           C  
ATOM   1219  H   LEU A 325      -0.424  -6.077   4.227  1.00  0.00           H  
ATOM   1220  HA  LEU A 325       2.314  -6.062   4.957  1.00  0.00           H  
ATOM   1221  HB2 LEU A 325       0.648  -4.787   6.230  1.00  0.00           H  
ATOM   1222  HB3 LEU A 325      -0.249  -6.232   6.591  1.00  0.00           H  
ATOM   1223  HG  LEU A 325       1.435  -7.067   8.073  1.00  0.00           H  
ATOM   1224 HD11 LEU A 325       3.612  -6.519   8.068  1.00  0.00           H  
ATOM   1225 HD12 LEU A 325       3.353  -5.429   6.733  1.00  0.00           H  
ATOM   1226 HD13 LEU A 325       3.280  -4.827   8.364  1.00  0.00           H  
ATOM   1227 HD21 LEU A 325       0.472  -5.928   9.711  1.00  0.00           H  
ATOM   1228 HD22 LEU A 325       1.385  -4.471   9.367  1.00  0.00           H  
ATOM   1229 HD23 LEU A 325      -0.133  -4.766   8.549  1.00  0.00           H  
ATOM   1230  N   ALA A 326       0.746  -8.890   5.545  1.00  0.00           N  
ATOM   1231  CA  ALA A 326       0.931 -10.329   5.740  1.00  0.00           C  
ATOM   1232  C   ALA A 326       1.974 -10.959   4.800  1.00  0.00           C  
ATOM   1233  O   ALA A 326       2.576 -11.964   5.173  1.00  0.00           O  
ATOM   1234  CB  ALA A 326      -0.421 -11.046   5.642  1.00  0.00           C  
ATOM   1235  H   ALA A 326      -0.202  -8.585   5.365  1.00  0.00           H  
ATOM   1236  HA  ALA A 326       1.293 -10.479   6.752  1.00  0.00           H  
ATOM   1237  HB1 ALA A 326      -0.307 -12.123   5.776  1.00  0.00           H  
ATOM   1238  HB2 ALA A 326      -1.106 -10.697   6.414  1.00  0.00           H  
ATOM   1239  HB3 ALA A 326      -0.896 -10.883   4.675  1.00  0.00           H  
ATOM   1240  N   ALA A 327       2.204 -10.321   3.640  1.00  0.00           N  
ATOM   1241  CA  ALA A 327       3.230 -10.687   2.675  1.00  0.00           C  
ATOM   1242  C   ALA A 327       4.586 -10.022   2.937  1.00  0.00           C  
ATOM   1243  O   ALA A 327       5.595 -10.691   2.735  1.00  0.00           O  
ATOM   1244  CB  ALA A 327       2.737 -10.346   1.265  1.00  0.00           C  
ATOM   1245  H   ALA A 327       1.662  -9.498   3.416  1.00  0.00           H  
ATOM   1246  HA  ALA A 327       3.377 -11.768   2.713  1.00  0.00           H  
ATOM   1247  HB1 ALA A 327       3.457 -10.665   0.510  1.00  0.00           H  
ATOM   1248  HB2 ALA A 327       1.796 -10.851   1.048  1.00  0.00           H  
ATOM   1249  HB3 ALA A 327       2.574  -9.278   1.131  1.00  0.00           H  
ATOM   1250  N   TYR A 328       4.623  -8.752   3.388  1.00  0.00           N  
ATOM   1251  CA  TYR A 328       5.867  -8.048   3.739  1.00  0.00           C  
ATOM   1252  C   TYR A 328       6.744  -8.828   4.739  1.00  0.00           C  
ATOM   1253  O   TYR A 328       7.968  -8.807   4.608  1.00  0.00           O  
ATOM   1254  CB  TYR A 328       5.566  -6.614   4.236  1.00  0.00           C  
ATOM   1255  CG  TYR A 328       6.746  -5.915   4.895  1.00  0.00           C  
ATOM   1256  CD1 TYR A 328       7.835  -5.476   4.114  1.00  0.00           C  
ATOM   1257  CD2 TYR A 328       6.792  -5.779   6.298  1.00  0.00           C  
ATOM   1258  CE1 TYR A 328       8.968  -4.913   4.731  1.00  0.00           C  
ATOM   1259  CE2 TYR A 328       7.925  -5.220   6.912  1.00  0.00           C  
ATOM   1260  CZ  TYR A 328       9.014  -4.788   6.132  1.00  0.00           C  
ATOM   1261  OH  TYR A 328      10.112  -4.252   6.734  1.00  0.00           O  
ATOM   1262  H   TYR A 328       3.760  -8.244   3.527  1.00  0.00           H  
ATOM   1263  HA  TYR A 328       6.442  -7.960   2.816  1.00  0.00           H  
ATOM   1264  HB2 TYR A 328       5.200  -6.000   3.411  1.00  0.00           H  
ATOM   1265  HB3 TYR A 328       4.757  -6.639   4.964  1.00  0.00           H  
ATOM   1266  HD1 TYR A 328       7.811  -5.589   3.039  1.00  0.00           H  
ATOM   1267  HD2 TYR A 328       5.971  -6.124   6.909  1.00  0.00           H  
ATOM   1268  HE1 TYR A 328       9.803  -4.585   4.129  1.00  0.00           H  
ATOM   1269  HE2 TYR A 328       7.957  -5.134   7.988  1.00  0.00           H  
ATOM   1270  HH  TYR A 328      10.038  -4.209   7.691  1.00  0.00           H  
ATOM   1271  N   ARG A 329       6.093  -9.535   5.679  1.00  0.00           N  
ATOM   1272  CA  ARG A 329       6.775 -10.402   6.632  1.00  0.00           C  
ATOM   1273  C   ARG A 329       7.327 -11.682   6.007  1.00  0.00           C  
ATOM   1274  O   ARG A 329       8.341 -12.153   6.502  1.00  0.00           O  
ATOM   1275  CB  ARG A 329       5.890 -10.787   7.823  1.00  0.00           C  
ATOM   1276  CG  ARG A 329       5.102  -9.627   8.446  1.00  0.00           C  
ATOM   1277  CD  ARG A 329       3.595  -9.789   8.258  1.00  0.00           C  
ATOM   1278  NE  ARG A 329       3.066 -10.881   9.085  1.00  0.00           N  
ATOM   1279  CZ  ARG A 329       1.802 -11.001   9.517  1.00  0.00           C  
ATOM   1280  NH1 ARG A 329       0.879 -10.065   9.254  1.00  0.00           N  
ATOM   1281  NH2 ARG A 329       1.462 -12.076  10.237  1.00  0.00           N1+
ATOM   1282  H   ARG A 329       5.084  -9.509   5.718  1.00  0.00           H  
ATOM   1283  HA  ARG A 329       7.624  -9.844   7.030  1.00  0.00           H  
ATOM   1284  HB2 ARG A 329       5.215 -11.601   7.552  1.00  0.00           H  
ATOM   1285  HB3 ARG A 329       6.543 -11.208   8.589  1.00  0.00           H  
ATOM   1286  HG2 ARG A 329       5.281  -9.702   9.519  1.00  0.00           H  
ATOM   1287  HG3 ARG A 329       5.468  -8.635   8.180  1.00  0.00           H  
ATOM   1288  HD2 ARG A 329       3.078  -8.839   8.387  1.00  0.00           H  
ATOM   1289  HD3 ARG A 329       3.416 -10.135   7.245  1.00  0.00           H  
ATOM   1290  HE  ARG A 329       3.712 -11.633   9.278  1.00  0.00           H  
ATOM   1291 HH11 ARG A 329       1.130  -9.245   8.721  1.00  0.00           H  
ATOM   1292 HH12 ARG A 329      -0.069 -10.165   9.589  1.00  0.00           H  
ATOM   1293 HH21 ARG A 329       2.146 -12.790  10.442  1.00  0.00           H  
ATOM   1294 HH22 ARG A 329       0.520 -12.183  10.586  1.00  0.00           H  
ATOM   1295  N   ALA A 330       6.705 -12.212   4.938  1.00  0.00           N  
ATOM   1296  CA  ALA A 330       7.172 -13.404   4.216  1.00  0.00           C  
ATOM   1297  C   ALA A 330       8.642 -13.317   3.758  1.00  0.00           C  
ATOM   1298  O   ALA A 330       9.289 -14.355   3.625  1.00  0.00           O  
ATOM   1299  CB  ALA A 330       6.258 -13.692   3.016  1.00  0.00           C  
ATOM   1300  H   ALA A 330       5.895 -11.748   4.549  1.00  0.00           H  
ATOM   1301  HA  ALA A 330       7.081 -14.242   4.908  1.00  0.00           H  
ATOM   1302  HB1 ALA A 330       6.421 -14.702   2.641  1.00  0.00           H  
ATOM   1303  HB2 ALA A 330       5.205 -13.613   3.289  1.00  0.00           H  
ATOM   1304  HB3 ALA A 330       6.445 -13.010   2.186  1.00  0.00           H  
ATOM   1305  N   SER A 331       9.151 -12.085   3.589  1.00  0.00           N  
ATOM   1306  CA  SER A 331      10.552 -11.805   3.316  1.00  0.00           C  
ATOM   1307  C   SER A 331      11.388 -11.663   4.604  1.00  0.00           C  
ATOM   1308  O   SER A 331      12.520 -12.137   4.620  1.00  0.00           O  
ATOM   1309  CB  SER A 331      10.633 -10.546   2.437  1.00  0.00           C  
ATOM   1310  OG  SER A 331      11.919 -10.416   1.871  1.00  0.00           O  
ATOM   1311  H   SER A 331       8.551 -11.282   3.717  1.00  0.00           H  
ATOM   1312  HA  SER A 331      10.964 -12.637   2.740  1.00  0.00           H  
ATOM   1313  HB2 SER A 331       9.916 -10.607   1.617  1.00  0.00           H  
ATOM   1314  HB3 SER A 331      10.388  -9.647   3.006  1.00  0.00           H  
ATOM   1315  HG  SER A 331      12.553 -10.262   2.577  1.00  0.00           H  
ATOM   1316  N   LEU A 332      10.834 -11.033   5.657  1.00  0.00           N  
ATOM   1317  CA  LEU A 332      11.500 -10.839   6.952  1.00  0.00           C  
ATOM   1318  C   LEU A 332      11.735 -12.147   7.717  1.00  0.00           C  
ATOM   1319  O   LEU A 332      12.802 -12.312   8.303  1.00  0.00           O  
ATOM   1320  CB  LEU A 332      10.683  -9.899   7.860  1.00  0.00           C  
ATOM   1321  CG  LEU A 332      10.377  -8.506   7.286  1.00  0.00           C  
ATOM   1322  CD1 LEU A 332       9.482  -7.736   8.276  1.00  0.00           C  
ATOM   1323  CD2 LEU A 332      11.652  -7.728   6.905  1.00  0.00           C  
ATOM   1324  H   LEU A 332       9.889 -10.685   5.588  1.00  0.00           H  
ATOM   1325  HA  LEU A 332      12.477 -10.395   6.760  1.00  0.00           H  
ATOM   1326  HB2 LEU A 332       9.739 -10.383   8.116  1.00  0.00           H  
ATOM   1327  HB3 LEU A 332      11.215  -9.775   8.805  1.00  0.00           H  
ATOM   1328  HG  LEU A 332       9.799  -8.632   6.373  1.00  0.00           H  
ATOM   1329 HD11 LEU A 332       9.835  -6.725   8.474  1.00  0.00           H  
ATOM   1330 HD12 LEU A 332       8.466  -7.667   7.892  1.00  0.00           H  
ATOM   1331 HD13 LEU A 332       9.412  -8.236   9.243  1.00  0.00           H  
ATOM   1332 HD21 LEU A 332      11.624  -6.686   7.221  1.00  0.00           H  
ATOM   1333 HD22 LEU A 332      12.548  -8.164   7.346  1.00  0.00           H  
ATOM   1334 HD23 LEU A 332      11.789  -7.725   5.823  1.00  0.00           H  
ATOM   1335  N   VAL A 333      10.754 -13.065   7.673  1.00  0.00           N  
ATOM   1336  CA  VAL A 333      10.831 -14.398   8.277  1.00  0.00           C  
ATOM   1337  C   VAL A 333      11.896 -15.304   7.618  1.00  0.00           C  
ATOM   1338  O   VAL A 333      12.155 -16.390   8.133  1.00  0.00           O  
ATOM   1339  CB  VAL A 333       9.464 -15.140   8.212  1.00  0.00           C  
ATOM   1340  CG1 VAL A 333       8.351 -14.380   8.957  1.00  0.00           C  
ATOM   1341  CG2 VAL A 333       9.024 -15.545   6.794  1.00  0.00           C  
ATOM   1342  H   VAL A 333       9.899 -12.851   7.175  1.00  0.00           H  
ATOM   1343  HA  VAL A 333      11.112 -14.276   9.325  1.00  0.00           H  
ATOM   1344  HB  VAL A 333       9.575 -16.075   8.763  1.00  0.00           H  
ATOM   1345 HG11 VAL A 333       7.403 -14.915   8.902  1.00  0.00           H  
ATOM   1346 HG12 VAL A 333       8.602 -14.279  10.014  1.00  0.00           H  
ATOM   1347 HG13 VAL A 333       8.184 -13.377   8.578  1.00  0.00           H  
ATOM   1348 HG21 VAL A 333       8.016 -15.961   6.794  1.00  0.00           H  
ATOM   1349 HG22 VAL A 333       9.026 -14.677   6.145  1.00  0.00           H  
ATOM   1350 HG23 VAL A 333       9.678 -16.295   6.350  1.00  0.00           H  
ATOM   1351  N   SER A 334      12.487 -14.848   6.503  1.00  0.00           N  
ATOM   1352  CA  SER A 334      13.485 -15.569   5.738  1.00  0.00           C  
ATOM   1353  C   SER A 334      14.814 -14.806   5.835  1.00  0.00           C  
ATOM   1354  O   SER A 334      14.896 -13.682   5.342  1.00  0.00           O  
ATOM   1355  CB  SER A 334      12.950 -15.692   4.297  1.00  0.00           C  
ATOM   1356  OG  SER A 334      13.473 -16.842   3.674  1.00  0.00           O  
ATOM   1357  H   SER A 334      12.248 -13.930   6.153  1.00  0.00           H  
ATOM   1358  HA  SER A 334      13.620 -16.572   6.147  1.00  0.00           H  
ATOM   1359  HB2 SER A 334      11.865 -15.811   4.301  1.00  0.00           H  
ATOM   1360  HB3 SER A 334      13.159 -14.808   3.694  1.00  0.00           H  
ATOM   1361  HG  SER A 334      12.994 -17.609   3.998  1.00  0.00           H  
ATOM   1362  N   LYS A 335      15.822 -15.422   6.481  1.00  0.00           N  
ATOM   1363  CA  LYS A 335      17.151 -14.844   6.743  1.00  0.00           C  
ATOM   1364  C   LYS A 335      17.069 -13.587   7.615  1.00  0.00           C  
ATOM   1365  O   LYS A 335      16.848 -12.490   7.103  1.00  0.00           O  
ATOM   1366  CB  LYS A 335      17.940 -14.557   5.435  1.00  0.00           C  
ATOM   1367  CG  LYS A 335      18.816 -15.705   4.912  1.00  0.00           C  
ATOM   1368  CD  LYS A 335      18.041 -16.963   4.497  1.00  0.00           C  
ATOM   1369  CE  LYS A 335      18.065 -18.057   5.573  1.00  0.00           C  
ATOM   1370  NZ  LYS A 335      17.036 -19.076   5.320  1.00  0.00           N1+
ATOM   1371  H   LYS A 335      15.654 -16.329   6.888  1.00  0.00           H  
ATOM   1372  HA  LYS A 335      17.706 -15.585   7.318  1.00  0.00           H  
ATOM   1373  HB2 LYS A 335      17.297 -14.179   4.640  1.00  0.00           H  
ATOM   1374  HB3 LYS A 335      18.646 -13.745   5.622  1.00  0.00           H  
ATOM   1375  HG2 LYS A 335      19.365 -15.338   4.044  1.00  0.00           H  
ATOM   1376  HG3 LYS A 335      19.579 -15.954   5.651  1.00  0.00           H  
ATOM   1377  HD2 LYS A 335      17.011 -16.697   4.255  1.00  0.00           H  
ATOM   1378  HD3 LYS A 335      18.466 -17.358   3.573  1.00  0.00           H  
ATOM   1379  HE2 LYS A 335      19.047 -18.527   5.623  1.00  0.00           H  
ATOM   1380  HE3 LYS A 335      17.863 -17.643   6.559  1.00  0.00           H  
ATOM   1381  HZ1 LYS A 335      16.125 -18.641   5.297  1.00  0.00           H  
ATOM   1382  HZ2 LYS A 335      17.216 -19.521   4.431  1.00  0.00           H  
ATOM   1383  HZ3 LYS A 335      17.060 -19.771   6.053  1.00  0.00           H  
ATOM   1384  N   SER A 336      17.260 -13.770   8.923  1.00  0.00           N  
ATOM   1385  CA  SER A 336      17.233 -12.683   9.890  1.00  0.00           C  
ATOM   1386  C   SER A 336      17.698 -13.198  11.246  1.00  0.00           C  
ATOM   1387  O   SER A 336      17.855 -14.408  11.429  1.00  0.00           O  
ATOM   1388  CB  SER A 336      15.818 -12.053   9.966  1.00  0.00           C  
ATOM   1389  OG  SER A 336      15.841 -10.755   9.411  1.00  0.00           O  
ATOM   1390  H   SER A 336      17.446 -14.688   9.300  1.00  0.00           H  
ATOM   1391  HA  SER A 336      17.967 -11.936   9.581  1.00  0.00           H  
ATOM   1392  HB2 SER A 336      15.076 -12.659   9.448  1.00  0.00           H  
ATOM   1393  HB3 SER A 336      15.457 -11.961  10.992  1.00  0.00           H  
ATOM   1394  HG  SER A 336      15.972 -10.843   8.462  1.00  0.00           H  
ATOM   1395  N   TYR A 337      17.887 -12.260  12.189  1.00  0.00           N  
ATOM   1396  CA  TYR A 337      18.293 -12.538  13.575  1.00  0.00           C  
ATOM   1397  C   TYR A 337      19.785 -13.018  13.712  1.00  0.00           C  
ATOM   1398  O   TYR A 337      20.445 -13.122  12.650  1.00  0.00           O  
ATOM   1399  OXT TYR A 337      20.154 -13.222  14.888  1.00  0.00           O1-
ATOM   1400  CB  TYR A 337      17.317 -13.564  14.241  1.00  0.00           C  
ATOM   1401  CG  TYR A 337      16.766 -13.158  15.586  1.00  0.00           C  
ATOM   1402  CD1 TYR A 337      15.975 -11.996  15.695  1.00  0.00           C  
ATOM   1403  CD2 TYR A 337      17.012 -13.955  16.720  1.00  0.00           C  
ATOM   1404  CE1 TYR A 337      15.439 -11.627  16.941  1.00  0.00           C  
ATOM   1405  CE2 TYR A 337      16.471 -13.588  17.964  1.00  0.00           C  
ATOM   1406  CZ  TYR A 337      15.686 -12.423  18.075  1.00  0.00           C  
ATOM   1407  OH  TYR A 337      15.165 -12.064  19.282  1.00  0.00           O  
ATOM   1408  H   TYR A 337      17.752 -11.288  11.955  1.00  0.00           H  
ATOM   1409  HA  TYR A 337      18.238 -11.588  14.108  1.00  0.00           H  
ATOM   1410  HB2 TYR A 337      16.422 -13.702  13.632  1.00  0.00           H  
ATOM   1411  HB3 TYR A 337      17.754 -14.563  14.302  1.00  0.00           H  
ATOM   1412  HD1 TYR A 337      15.777 -11.387  14.826  1.00  0.00           H  
ATOM   1413  HD2 TYR A 337      17.616 -14.847  16.639  1.00  0.00           H  
ATOM   1414  HE1 TYR A 337      14.838 -10.733  17.028  1.00  0.00           H  
ATOM   1415  HE2 TYR A 337      16.664 -14.201  18.832  1.00  0.00           H  
ATOM   1416  HH  TYR A 337      15.420 -12.654  19.994  1.00  0.00           H  
TER    1417      TYR A 337 
HETATM 1418  C     *     0      -1.657  -1.105   1.501  1.00  0.00           C  
HETATM 1419  C     *     0      -0.724  -0.836   2.489  1.00  0.00           C  
HETATM 1420  C     *     0      -2.540  -0.113   1.081  1.00  0.00           C  
HETATM 1421  C     *     0      -7.058   4.579  -0.772  1.00  0.00           C  
HETATM 1422  C     *     0      -8.149   4.829  -1.608  1.00  0.00           C  
HETATM 1423  C     *     0      -0.716   0.410   3.099  1.00  0.00           C  
HETATM 1424  C     *     0      -6.898   2.314  -1.620  1.00  0.00           C  
HETATM 1425  C     *     0      -6.416   3.326  -0.773  1.00  0.00           C  
HETATM 1426  C     *     0      -2.558   1.150   1.690  1.00  0.00           C  
HETATM 1427  C     *     0      -7.989   2.561  -2.447  1.00  0.00           C  
HETATM 1428  C     *     0      -8.591   3.802  -2.433  1.00  0.00           C  
HETATM 1429  C     *     0      -1.644   1.388   2.741  1.00  0.00           C  
HETATM 1430  C     *     0      -5.224   3.102   0.105  1.00  0.00           C  
HETATM 1431  C     *     0      -3.548   2.161   1.175  1.00  0.00           C  
HETATM 1432  C     *     0      -8.684   1.727  -3.470  1.00  0.00           C  
HETATM 1433  C     *     0      -9.937   2.566  -3.735  1.00  0.00           C  
HETATM 1434  N     *     0      -4.624   4.033   0.810  1.00  0.00           N  
HETATM 1435  N     *     0      -3.556   3.439   1.474  1.00  0.00           N  
HETATM 1436  N     *     0      -4.581   1.902   0.298  1.00  0.00           N  
HETATM 1437  O     *     0      -9.624   3.902  -3.326  1.00  0.00           O  
HETATM 1438  O     *     0      -1.626   2.546   3.474  1.00  0.00           O  
HETATM 1439  H     *     0      -1.687  -2.094   1.074  1.00  0.00           H  
HETATM 1440  H     *     0      -0.025  -1.600   2.790  1.00  0.00           H  
HETATM 1441  H     *     0      -3.224  -0.346   0.280  1.00  0.00           H  
HETATM 1442  H     *     0      -6.703   5.371  -0.129  1.00  0.00           H  
HETATM 1443  H     *     0      -8.623   5.797  -1.604  1.00  0.00           H  
HETATM 1444  H     *     0       0.007   0.606   3.875  1.00  0.00           H  
HETATM 1445  H     *     0      -6.424   1.347  -1.660  1.00  0.00           H  
HETATM 1446  H     *     0      -8.929   0.714  -3.146  1.00  0.00           H  
HETATM 1447  H     *     0      -8.076   1.646  -4.372  1.00  0.00           H  
HETATM 1448  H     *     0     -10.272   2.508  -4.771  1.00  0.00           H  
HETATM 1449  H     *     0     -10.761   2.211  -3.111  1.00  0.00           H  
HETATM 1450  H     *     0      -4.834   0.991  -0.124  1.00  0.00           H  
HETATM 1451  H     *     0      -1.128   2.437   4.293  1.00  0.00           H  
CONECT 1418 1419 1419 1420 1439
CONECT 1419 1418 1418 1423 1440
CONECT 1420 1418 1426 1426 1441
CONECT 1421 1422 1425 1425 1442
CONECT 1422 1421 1428 1428 1443
CONECT 1423 1419 1429 1429 1444
CONECT 1424 1425 1427 1427 1445
CONECT 1425 1421 1421 1424 1430
CONECT 1426 1420 1420 1429 1431
CONECT 1427 1424 1424 1428 1432
CONECT 1428 1422 1422 1427 1437
CONECT 1429 1423 1423 1426 1438
CONECT 1430 1425 1434 1434 1436
CONECT 1431 1426 1435 1435 1436
CONECT 1432 1427 1433 1446 1447
CONECT 1433 1432 1437 1448 1449
CONECT 1434 1430 1430 1435
CONECT 1435 1431 1431 1434
CONECT 1436 1430 1431 1450
CONECT 1437 1428 1433
CONECT 1438 1429 1451
CONECT 1439 1418
CONECT 1440 1419
CONECT 1441 1420
CONECT 1442 1421
CONECT 1443 1422
CONECT 1444 1423
CONECT 1445 1424
CONECT 1446 1432
CONECT 1447 1432
CONECT 1448 1433
CONECT 1449 1433
CONECT 1450 1436
CONECT 1451 1438
END
