# Supplementary material for: Computer-Aided Discovery of Small Molecule Inhibitors of Thymocyte Selection-Associated High Mobility Group Box Protein (TOX) as Potential Therapeutics for Cutaneous T-Cell Lymphomas
Source: Molecules. 2019 Sep 24;24(19):3459. doi: 10.3390/molecules24193459 (PMC6803922; doi:10.3390/molecules24193459)
Supplement: Supplementary file 1 [file molecules-24-03459-s001.zip › Supplementary_Table_S1_revised.xlsx]

## Sheet: Sheet1
Compound VPC-ID	Chemical Structure	Molecular Weight	Vendor	Vendor Catalog ID	Vendor URL	Web Site	Email	ZINC URL	SMILES	Amount	x ul for 100 mM	Hut78 IC50 (uM) (TOX copy number = 15.77) (TOX High)	SZ4 IC50 (uM) (TOX copy number = 46.34) (TOX High)	Jurkat IC50 (uM) (TOX copy number = 51.48) (TOX High)	K562 IC50 (uM) (TOX copy number = 0.04) (TOX-low)	U937 IC50 (uM) (TOX copy number = 0.2) (TOX-low)	Mac2A IC50 (uM) (TOX copy number = 1.58) (TOX-low)	Average IC50 (uM) (TOX-High cells)	Average IC50 (uM) (TOX-Low cells)	TOX-selectivity index (IC50 TOX-Low/ IC50 TOX-high)	SMILES	ADMET Risk	QED score	FAF-Drugs
190444		284.343	0.510562	-0.280763	Enamine	Z2212067226	https://www.enaminestore.com/blog/real/?codes=Z2212067226	www.enamine.net	enamine@enamine.net	#REF!	O=C1N(C)c2c(N1C)cc1nc(-c3cscc3)[nH]c1c2	19.69	16.44	12.72	94.34	34.93	80.55	16.2833	69.94	4.29519	CN1C(=O)N(C)C2=CC3=C(NC(=N3)C3=CSC=C3)C=C12	0.1848	0.74	Intermediate
190414		316.381	0.883971	-0.278744	Enamine	Z1527377102	https://www.enaminestore.com/blog/real/?codes=Z1527377102	www.enamine.net	enamine@enamine.net	#REF!	S(=O)(=O)(C)c1cc2nc(-c3cc(C)c(O)c(C)c3)[nH]c2cc1	34.2	12.24	15.49	120.05	43.31	45.3	20.6433	69.5533	3.36929	CC1=CC(=CC(C)=C1O)C1=NC2=CC(=CC=C2N1)S(C)(=O)=O	0.159	0.76	Intermediate
190350		376.396	0.311	-0.202	Enamine	Z1251802021T5	https://www.enaminestore.com/blog/real/?codes=Z1251802021T5	www.enamine.net	enamine@enamine.net	#REF!	C(=O)(N1C[C@@H](C(=O)Nc2c(-c3nnc(-c4ccccc4)[nH]3)cccc2)CC1)[O-]	17.55	12.19	6.3	31.06	20	50	12.0133	33.6867	2.80411	[O-]C(=O)N1CC[C@@H](C1)C(=O)NC1=CC=CC=C1C1=NNC(=N1)C1=CC=CC=C1	0.059	0.64	Intermediate
190447		279.299	0.487047	-0.265333	Molport	Z2734663817 (MolPort-001-730-207)	https://www.molport.com/shop/molecule-link/MolPort-001-730-207	www.molport.com	sales.molport.com	#REF!	Oc1c(-c2[nH]c(-c3cc4c(OCC4)cc3)nn2)cccc1	22.84	18.21	9	44.39	32.43	46.58	16.6833	41.1333	2.46553	OC1=CC=CC=C1C1=NC(=NN1)C1=CC=C2OCCC2=C1	0.495	0.76	Intermediate
190410		284.746	0.229858	-0.319602	Enamine	Z1418945058	https://www.enaminestore.com/blog/real/?codes=Z1418945058	www.enamine.net	enamine@enamine.net	#REF!	Clc1c(-c2nc(NC(=N)N)sc2)cc(C)c(F)c1	15.46	19.04	11.55	31.62	30.73	50	15.35	37.45	2.43974	CC1=CC(C2=CSC(NC(N)=N)=N2)=C(Cl)C=C1F	0.063	0.59	Intermediate
190358		374.469	1.506	-0.218	Enamine	Z1552805217	https://www.enaminestore.com/blog/real/?codes=Z1552805217	www.enamine.net	enamine@enamine.net	#REF!	C(C(=O)Nc1c(nc(s1)C)C)(=O)N2C[C@@H](c3nnc(C4CC4)[nH]3)CCC2	25.06	13.48	6.85	37.99	20	40.96	15.13	32.9833	2.18	CC1=NC(C)=C(NC(=O)C(=O)N2CCC[C@H](C2)C2=NNC(=N2)C2CC2)S1	0	0.78	Accepted
190441		324.359	0.359286	-0.233549	Enamine	Z2483503717	https://www.enaminestore.com/blog/real/?codes=Z2483503717	www.enamine.net	enamine@enamine.net	#REF!	Fc1c(C2(CNC(=O)c3nc4[nH]cnc4cc3)CCC2)cccc1	26.1	64.9	13.29	89.7	32.39	71.99	34.7633	64.6933	1.86096	FC1=CC=CC=C1C1(CNC(=O)C2=CC=C3N=CNC3=N2)CCC1	0.41	0.77	Intermediate
190327		421.477	0.393	-0.193	Enamine (MolPort)	Z26239628 (MolPort-004-197-403)	https://www.molport.com/shop/molecule-link/MolPort-004-197-403	www.molport.com	sales.molport.com	#REF!	O=C1[C@](c2cc3c(OCO3)cc2)(NC(=O)N1Cc4nc(-c5ccc(cc5)C)sc4)C	21.17	15.34	13.14	22.12	18.75	50	16.55	30.29	1.83021	CC1=CC=C(C=C1)C1=NC(CN2C(=O)N[C@@](C)(C2=O)C2=CC=C3OCOC3=C2)=CS1	1	0.65	Accepted
190343		390.237	0.46	-0.219	Enamine	Z1263922898	https://www.enaminestore.com/blog/real/?codes=Z1263922898	www.enamine.net	enamine@enamine.net	#REF!	O=C1[C@@](C2CC2)(NC(=O)N1Cc3ncc(-c4ccc(Br)cc4)o3)C	20.69	44.14	34.96	60.74	43.97	64.15	33.2633	56.2867	1.69215	C[C@@]1(NC(=O)N(CC2=NC=C(O2)C2=CC=C(Br)C=C2)C1=O)C1CC1	0	0.81	Intermediate
190341		393.467	0.966	-0.202	Enamine	Z2010418393	https://www.enaminestore.com/blog/real/?codes=Z2010418393	www.enamine.net	enamine@enamine.net	#REF!	O=C1[C@](c2ccccc2)(NC(=O)N1Cc3nc(-c4ccc(OC)cc4)sc3)C	44.84	61.45	51.04	105.25	81.69	70.52	52.4433	85.82	1.63643	COC1=CC=C(C=C1)C1=NC(CN2C(=O)N[C@@](C)(C2=O)C2=CC=CC=C2)=CS1	1	0.67	Accepted
190325		384.431	0.639	-0.218	Enamine	Z1165763950T5	https://www.enaminestore.com/blog/real/?codes=Z1165763950T5	www.enamine.net	enamine@enamine.net	#REF!	C(=O)(c1n(ccc1)C2CCN(C(=O)[O-])CC2)N3C[C@@H](c4cc(F)ccc4)CC3	46.26	48.42	24.62	78.08	47.42	68.4	39.7667	64.6333	1.62531	[O-]C(=O)N1CCC(CC1)N1C=CC=C1C(=O)N1CC[C@@H](C1)C1=CC=CC(F)=C1	0.46	0.88	Intermediate
190323		353.402	1.638	-0.243	Enamine	Z1868553687	https://www.enaminestore.com/blog/real/?codes=Z1868553687	www.enamine.net	enamine@enamine.net	#REF!	O=C1N(C(=O)N[C@H]1C2CC2)Cc3oc(-c4nc5c(s4)cccc5)cc3	45.12	53.53	32.71	88.07	47.82	70.14	43.7867	68.6767	1.56844	O=C1N[C@H](C2CC2)C(=O)N1CC1=CC=C(O1)C1=NC2=CC=CC=C2S1	0	0.73	Accepted
190339		356.466	0.503	-0.211	Enamine	Z1198293404	https://www.enaminestore.com/blog/real/?codes=Z1198293404	www.enamine.net	enamine@enamine.net	#REF!	C(c1cc(OCCN2C(=O)C(C3CC3)(C4CC4)NC2=O)ccc1)(C)(C)C	44.15	28.77	29.13	59.6	47.25	48.63	34.0167	51.8267	1.52357	CC(C)(C)C1=CC=CC(OCCN2C(=O)NC(C3CC3)(C3CC3)C2=O)=C1	0.34	0.76	Accepted
190322		356.446	0.468	-0.212	Enamine	Z2722275351	https://www.enaminestore.com/blog/real/?codes=Z2722275351	www.enamine.net	enamine@enamine.net	#REF!	O=C1N(C(=O)N[C@H]1[C@H]2COCCC2)Cc3sc(-c4ccccc4)cc3	28.61	32.12	13.2	38.56	20	50	24.6433	36.1867	1.46842	[H][C@]1(NC(=O)N(CC2=CC=C(S2)C2=CC=CC=C2)C1=O)[C@]1([H])CCCOC1	0.25	0.85	Accepted
190349		376.392	0.303	-0.205	Enamine	Z1170241271T2	https://www.enaminestore.com/blog/real/?codes=Z1170241271T2	www.enamine.net	enamine@enamine.net	#REF!	C(=O)(c1ccccc1)N2C[C@H](c3nc(-c4ccc(C(=O)[O-])cc4)no3)CCC2	37.06	81.63	39.95	95.19	57.64	58.89	52.88	70.5733	1.33459	[O-]C(=O)C1=CC=C(C=C1)C1=NOC(=N1)C1CCCN(C1)C(=O)C1=CC=CC=C1	0	0.75	Accepted
190301		350.418	0.809	-0.228	Enamine	Z995460384	https://www.enaminestore.com/blog/real/?codes=Z995460384	www.enamine.net	enamine@enamine.net	https://zinc15.docking.org/substances/ZINC000132412135/	O=C1C(C2CC2)(C3CC3)NC(=O)N1CCOc4c5c(ccc4)cccc5	34.91	43.08	38.27	50.2	41.68	50	38.7533	47.2933	1.22037	O=C1NC(C2CC2)(C2CC2)C(=O)N1CCOC1=CC=CC2=CC=CC=C12	0	0.81	Accepted
190354		365.433	0.301	-0.228	Enamine	Z1870211341	https://www.enaminestore.com/blog/real/?codes=Z1870211341	www.enamine.net	enamine@enamine.net	#REF!	O=C1N(C(=O)N[C@H]1c2ccc(O)cc2)[C@H](c3cc(N4CCCC4)ccc3)C	60	65.84	49.92	92.72	42.77	62.87	58.5867	66.12	1.12858	CC(N1C(=O)N[C@H](C1=O)C1=CC=C(O)C=C1)C1=CC=CC(=C1)N1CCCC1	1.34	0.81	Intermediate
190010		390.378	Enamine-REAL	Z1471452901	https://www.enaminestore.com/blog/real/?codes=Z1471452901	www.enamine.net	enamine@enamine.net	http://zinc15.docking.org/substances/ZINC000095972201/	NC(=O)c1cccc(NC(=O)c2cnn(-c3ccccc3F)c2-n2cccc2)n1	5mg/$120	#REF!	57.38	30.22	25.5	n/a	n/a	n/a	37.7	n/a	n/a	NC(=O)C1=CC=CC(NC(=O)C2=C(N3C=CC=C3)N(N=C2)C2=CC=CC=C2F)=N1	0	0.54	Intermediate
